# Supplementary material for: Succinate Dehydrogenase B (SDHB) Overexpression with Enzymatic Dysfunction Defines a Distinct Subtype of Undifferentiated Pleomorphic Sarcoma
Source: Cancer Res Commun. 2025 Oct 30;5(10):1934–45. doi: 10.1158/2767-9764.CRC-25-0468 (PMC12573234; doi:10.1158/2767-9764.CRC-25-0468)
Supplement: Supplementary Table 5 [file crc-25-0468_supplementary_table_5_suppst5.xlsx]

## Sheet: Folha 1 - Supplementary Table 5
Supplementary Table 5 - Differentially expressed genes between UPS and high-grade LMS samples of an independent cohort (TCGA-SARC)
	logFC	AveExpr	t	P.Value	adj.P.Val	B
MDM2	-4.91350229257872	6.68142365556088	-40.1208437403772	1.99572864116514e-81	3.57854102647321e-77	168.189957171465
CDK4	-3.63786896551128	7.19706201051176	-19.0630479039511	1.08954793554959e-41	9.76834201616987e-38	83.4923229268007
TSPAN31	-4.03495066701235	5.52815047675098	-18.8917477600375	2.81591115613935e-41	1.68307009802449e-37	82.3250988674288
FRS2	-3.50832143897949	5.77869810259705	-17.8984953127809	7.436222109629e-39	3.33347246619394e-35	77.0560421780095
CCT2	-2.7710132870315	7.95294806205052	-14.2874100846746	1.18614176443239e-29	4.25374159560744e-26	56.5859870572597
CTDSP2	-2.3523668337893	8.66112791711116	-13.7403829386797	3.25143482765682e-28	9.7169129824524e-25	53.3340387774593
METTL1	-3.15427762985542	4.72197152310353	-13.4587980914933	1.80015156809176e-27	4.61121682392191e-24	51.5842810725174
EEF1AKMT3	-3.33361314263026	4.7434982587499	-13.1974041369792	8.84716226775827e-27	1.98298083278967e-23	49.9829873565183
MARCHF9	-3.40406576112744	5.0737780079827	-12.7490334668313	1.36689041591749e-25	2.72330133864627e-22	47.3599201586334
TSFM	-3.04028453908326	-0.560381153205829	-11.9232056247445	2.14234797759865e-23	3.84144415863214e-20	40.2767321355903
OS9	-2.41507640706614	8.79033353644129	-11.1248914243797	2.8306318200981e-21	4.61418719692537e-18	37.7274002019377
SLC35E3	-2.9878651074549	4.93054922487623	-10.8210496251528	1.80621199039566e-20	2.69893226664872e-17	35.8754658434633
ZMAT3	-1.62227302074302	5.32526199952222	-10.5335465634979	1.03822598800477e-19	1.43203309160873e-16	34.2078822007421
CYP27B1	-3.50906441844981	1.03468118023177	-10.1725757172854	9.24972575262299e-19	1.18469166050202e-15	31.4208588038758
AVIL	-2.9852460023839	2.96320012595381	-10.0722698417668	1.69501185107781e-18	2.02621716677841e-15	31.2290744832592
SPATA18	-3.7656294239928	1.72966774568647	-9.98972314177215	2.78814785718578e-18	3.12464245169989e-15	30.4049143712523
YEATS4	-2.26754888649239	4.50015519115518	-9.73912630628962	1.25747368463333e-17	1.32633886112707e-14	29.5005884672176
ATP23	-2.57427403761234	3.37248360245208	-8.98982923261102	1.0806384869329e-15	1.01983835311547e-12	25.0905525115128
CCND2-AS1	-3.29017082773422	-2.50057418585093	-9.06320952256066	7.01370462172062e-16	6.98681875400403e-13	23.9639236062129
ATPAF1	0.889176972182252	5.42729668037302	8.48037107107223	2.11295384568323e-14	1.8943687703473e-11	22.2666526238933
UBL4A	1.03054075497612	5.81421318050049	8.40772964473947	3.21442135024053e-14	2.74465663005538e-11	21.8475676593819
TRIM65	0.889287231865262	4.96501556047678	8.39155123257112	3.52870159123553e-14	2.87605219238384e-11	21.7667892054949
SAAL1	0.891228480372438	3.33556053164745	8.18207136396401	1.17433951104306e-13	8.77378407188045e-11	20.5764600880472
LOC283387	-2.86077985497596	-0.779007821021316	-8.31857117129866	5.37083299214855e-14	4.18714810357459e-11	20.5184063698125
PPP2R3C	0.927206305041063	4.04217043137005	7.9927782298877	3.44872434188403e-13	2.4735630469729e-10	19.5580934030431
EFTUD2	0.68634163845448	6.50252627915291	7.92103723103725	5.17522220382847e-13	3.56911189757109e-10	19.1256823763935
CCND2	-2.45982114669997	4.72494290145659	-7.85917487564196	7.33579970519684e-13	4.87178609310684e-10	18.8153048269647
GIHCG	-2.28920998667263	4.06411156352224	-7.79201589128988	1.07009975068098e-12	6.85284236766453e-10	18.4608403573923
ECPAS	0.569873708037632	6.91616079231801	7.73925374295172	1.43835455130731e-12	8.89349498603149e-10	18.1273005320807
CNOT2	-1.52443266636827	6.31616329128036	-7.72764494190408	1.53489940048465e-12	9.17409371669675e-10	18.0674714092017
TAF12	0.795235527568583	4.67874741102009	7.69821132741237	1.80942318220548e-12	1.0466053896815e-09	17.9350293725938
PFDN4	0.938774419564108	4.20592199878529	7.67374440106801	2.07424242234446e-12	1.16228877734558e-09	17.8152770798617
GPR27	-3.5018318792683	0.671970739744948	-7.57509581740634	3.59134800280208e-12	1.89401355994835e-09	16.9061978324158
MAGEL2	-5.20371082248649	-1.93561971165588	-7.60819190393689	2.98824070559764e-12	1.62370133612337e-09	16.6692319139809
TXNDC17	1.13401781656878	4.44336322355437	7.46204648573538	6.7126701484859e-12	3.43899681235716e-09	16.6655295806986
PKM	1.07655604574784	10.0913571223059	7.43947017645248	7.60216805362014e-12	3.7865132047073e-09	16.5358553938659
PAPPA	-2.8369164075528	3.1670040529623	-7.39480730673762	9.71951990787586e-12	4.59927061667152e-09	16.3128490132661
FEN1	1.20749874493872	5.36368536527059	7.39429465023675	9.74693455097416e-12	4.59927061667152e-09	16.2900843699881
LSM12	0.762788845746992	2.72861099299076	7.37162207237757	1.1039011127521e-11	4.94851271318947e-09	16.1689251336617
OBSL1	-1.38432600389024	5.8446090759863	-7.3721424530369	1.10075365579081e-11	4.94851271318947e-09	16.1594587719124
SUV39H1	1.00627758177251	3.92105299035088	7.34382527345247	1.28562234591433e-11	5.48868911537855e-09	16.0564710372732
NCOA1	-0.900165657123461	5.73355214989444	-7.34572685758792	1.27229916418742e-11	5.48868911537855e-09	16.0098436327492
TBRG4	0.652548147358266	5.85475062818386	7.32274211054037	1.44291122281641e-11	6.01693979914443e-09	15.8817971829418
FKBP7	-1.10843175393062	4.93237747240328	-7.3100520978961	1.54660899823924e-11	6.30278316986996e-09	15.8393298861235
SEM1	0.949251287484598	6.53687418251883	7.30055787820195	1.62898097894448e-11	6.49094620743411e-09	15.7599866730894
TRMU	0.85369513025179	4.87547851809519	7.25527258070638	2.08558835195912e-11	8.12971407369107e-09	15.5540510428002
COA1	0.618291744614598	4.94593743963696	7.21291771126153	2.62621386893814e-11	9.81055018415203e-09	15.3249391460637
GXYLT1	-1.02785291020571	4.39577377001405	-7.16839340917686	3.3440831943156e-11	1.2237297093321e-08	15.1007550683252
SMG5	0.658905910783449	6.87001901434661	7.15699870752465	3.55703667051005e-11	1.27562449077831e-08	14.9976121959965
CHAF1A	1.05190316828955	5.16317327845171	7.12864579697859	4.14684703403989e-11	1.45798263073273e-08	14.8798052025887
TLR8-AS1	2.90979758334523	-3.74810104755415	7.24799036021457	2.16999058360186e-11	8.2787449265032e-09	14.614330359295
INTS14	0.502062732423449	5.17062901535721	7.05616741699246	6.13048961853623e-11	2.11395787211487e-08	14.4933088219357
VMA21	0.835258506506209	5.18785931101335	7.04022948328198	6.67916485440899e-11	2.25970009442279e-08	14.4137833577737
NFS1	0.688188009510329	4.03310811612363	7.00154798109466	8.22072755336887e-11	2.68072286409539e-08	14.256375984746
CARD19	0.816630669565853	4.86278394959187	7.00150510405166	8.2226176747112e-11	2.68072286409539e-08	14.2271240469744
HPS4	0.698374822547044	4.88310323854756	6.99082907881104	8.70685037747832e-11	2.78790239497435e-08	14.1699185805752
UFD1	0.754007665174266	5.49684548565285	6.93428170618881	1.17812662127234e-10	3.70613832386568e-08	13.8474691202118
MRPS18C	0.869147902438998	2.12985178010093	6.92540854898367	1.23524813094455e-10	3.81883348895978e-08	13.8320026414257
AGAP2	-1.91580056270223	3.00125103939368	-6.86194891926475	1.73159970956629e-10	5.09005153971035e-08	13.5567559622264
DNMBP	-0.830571829825837	4.47317570902657	-6.87112943160007	1.6491710133179e-10	5.01208227793276e-08	13.5499109752103
ENO1	1.18150106966619	10.2609587986887	6.86482702189486	1.70533002251084e-10	5.09005153971035e-08	13.5198814282639
NRAV	0.889534474804159	2.79615185004578	6.85658716033878	1.78160814110475e-10	5.12908314246465e-08	13.5085948476525
FNDC3A	-1.23906567502362	5.4581071441093	-6.84650947087049	1.87948846695564e-10	5.18478580015101e-08	13.3977186571234
SPIN2B	0.912844375623215	1.50579117876015	6.85443420892631	1.80208710041422e-10	5.12908314246465e-08	13.392929180221
EIF6	0.747173214801117	5.71473408860234	6.84718396980278	1.87277483283977e-10	5.18478580015101e-08	13.387502508474
TP53	-1.46096552872959	5.13272199147942	-6.82832033958697	2.06976534990149e-10	5.53924813269904e-08	13.3124463788488
PSMA7	0.664686481074981	7.67436428990126	6.81739842677795	2.19302494314259e-10	5.78281327286616e-08	13.2346516170841
THOC5	0.751519547843037	5.20795330231321	6.80522130714975	2.33900045396806e-10	6.0783503101596e-08	13.198395591328
ZFTA	-1.1028156743293	5.17546351078162	-6.79815967109557	2.42800172209342e-10	6.21949983983673e-08	13.1462899564358
LAS1L	0.608724567768434	5.70202140007838	6.78311945440574	2.62884553002388e-10	6.63913087307861e-08	13.0629599412545
PRECSIT	1.98486633849795	2.55113383868448	6.76183240052387	2.94139565977499e-10	7.32530077436464e-08	13.0429815146558
KNDC1	-4.2229189052604	-2.23415018664337	-6.83010750290119	2.05025769965287e-10	5.53924813269904e-08	12.7902787034417
PORCN	1.00889416202382	3.80352765754845	6.68513469610975	4.40264567087843e-10	1.05805845071195e-07	12.6427139338029
PSMA5	0.734804011558475	6.27712373121673	6.68414548745897	4.42554145353835e-10	1.05805845071195e-07	12.5446865151976
SPRY1	-1.71712088251138	5.33687779616612	-6.66060077122862	5.00650625448825e-10	1.18120610064775e-07	12.4460551641148
SESN1	-1.36538000033698	5.02310855852293	-6.65018249454579	5.28698524751079e-10	1.2311809412093e-07	12.4089021263746
CPSF6	-0.97653750561224	6.26841966209272	-6.64558607955106	5.41560022015026e-10	1.24496317368608e-07	12.3505135292851
ZMAT5	0.829997491045336	3.40668440708973	6.60897149515204	6.55645955549055e-10	1.46954845361876e-07	12.2770966632836
SMCO2	2.37761422337725	-1.93573850918729	6.71539989085718	3.75588669357982e-10	9.22558963049038e-08	12.2692361850655
IFT25	0.880041435954842	4.64897184109474	6.6138149390439	6.39293375993618e-10	1.45103411708121e-07	12.2514102798949
TLE1	-1.37045258253552	5.32673053181072	-6.59849995669004	6.9242214368743e-10	1.53281746400732e-07	12.1495561530287
AGAP2-AS1	-2.40590422169154	1.56776467305964	-6.56113713648225	8.40976809867905e-10	1.81681387683631e-07	12.0012433528718
HARS2	0.489466586882204	4.62667441082627	6.54030587714795	9.37005067594493e-10	1.97663974906316e-07	11.8734395831429
PSMD2	0.70997161914368	7.78782454841896	6.54611448019042	9.09192418614906e-10	1.94080110216475e-07	11.8520205382779
HECTD3	0.60937684387467	5.99684674235682	6.53202016673952	9.7813424081685e-10	2.03940989210313e-07	11.7778718772907
ATXN7L3B	-1.34722726130364	6.4779166343874	-6.52659306967808	1.00603210186384e-09	2.07346685270351e-07	11.7492669450503
SLC17A5	-0.785021365592324	4.69519990739367	-6.51005078676732	1.09599167714582e-09	2.23320758669338e-07	11.7061504946826
HSPA8	0.755877482491309	9.54908958772411	6.48857322610929	1.22469336661416e-09	2.46741311873691e-07	11.5914772178951
ACTB	0.77482927930701	13.0216657444647	6.46888104987608	1.35571028466222e-09	2.66244656589119e-07	11.5495981995958
WDR53	0.712805739699042	3.07181954157485	6.45742671106688	1.43816797689115e-09	2.74338191421652e-07	11.530800902631
NYNRIN	-1.64008782399616	4.67421079629783	-6.46740875622325	1.36604251888901e-09	2.66244656589119e-07	11.5161018995337
CSTF2	0.769694627399721	3.82187946080259	6.45765168315484	1.43650187683341e-09	2.74338191421652e-07	11.5111147259851
DPP9	0.69046178253554	6.33416117344957	6.4777868647293	1.29483163020931e-09	2.57973621792035e-07	11.5005732919583
TM4SF19	2.75558396886696	-3.50648446525477	6.59137037288908	7.18616839194506e-10	1.57140470043862e-07	11.4751453855351
EBP	1.11351536916083	3.73844065278636	6.42403314024444	1.70778373027425e-09	3.22339684921553e-07	11.3311399810698
RFTN2	-1.89360120812191	2.28336839412816	-6.37198586282175	2.23016888552049e-09	4.03930891780484e-07	11.1116980157376
CCNG1	-0.956444798137618	6.11913441762987	-6.39789833845438	1.952965422254e-09	3.64777322775379e-07	11.109365494121
HUS1	0.632467327579305	3.61280716294978	6.3734003614131	2.21408516250218e-09	4.03930891780484e-07	11.0953745176286
TAF13	0.821448013166034	4.79529573978944	6.34979433190081	2.49807644935235e-09	4.47930088133369e-07	10.9137856622617
NUDT1	0.899261037430986	4.74703364270942	6.3239452969613	2.85022582818152e-09	5.06013854704186e-07	10.7738836018542
FEM1A	1.05063631451694	1.3819743756457	6.29352495192276	3.32753408749171e-09	5.73711670411671e-07	10.6792839067773
PIN4	0.718404026957147	4.31082484616518	6.29405596869266	3.31856399730682e-09	5.73711670411671e-07	10.665765619714
IQCC	0.925673859772743	1.96632819140018	6.28241107097723	3.52084014609526e-09	6.01258901520324e-07	10.6544328602103
CSAG1	4.00268911205096	-3.49566044022442	6.37872420668237	2.15456642666754e-09	3.98283820583254e-07	10.5684265484996
DYNLT2B	1.24921647394435	-0.49481881254117	6.30262147379112	3.17711555108164e-09	5.58518224965146e-07	10.5514416378028
DSN1	0.925695232273372	5.07656995066591	6.2732008968029	3.68936690771639e-09	6.24094698323232e-07	10.5347399513153
SASS6	0.957011489415584	2.25018703432355	6.25208921375787	4.10616360514502e-09	6.75482748659223e-07	10.5209381627794
PRPF3	0.678022871394581	5.46310951928131	6.25729777118652	3.9992235830191e-09	6.63982204325143e-07	10.4306242014354
NEFM	-5.00449311654273	-0.178309261476926	-6.27005532145737	3.7487217167789e-09	6.28208683210864e-07	10.415255507569
BMPR1A	-0.856774680994336	5.06793138626866	-6.23820353846609	4.40518650702269e-09	7.11616209526341e-07	10.3697350873794
ARID5B	-1.00337334566167	6.15782100873764	-6.2403192542942	4.35828068778875e-09	7.10439372843092e-07	10.3335743677612
PSMB4	0.596780231332149	7.87490286452165	6.2361974522844	4.45011995952692e-09	7.12456258877475e-07	10.3112865679646
CHAC1	1.68809962272966	1.15221356985307	6.19856687086891	5.38152158151176e-09	8.53947464407853e-07	10.2140482471475
ZFPL1	0.857353532390863	1.91572661129897	6.18862782863864	5.65794544990214e-09	8.74591550536166e-07	10.2034536353661
NUP107	-1.32023614864675	5.64561971324996	-6.19673686923718	5.43140076372974e-09	8.5430216749507e-07	10.1245911593341
EIF2S1	0.60417929818651	6.10788489095241	6.18168039695281	5.85940349246728e-09	8.97991145499408e-07	10.0415804351822
MTX2	0.606326943182144	4.53887452105914	6.16497300333023	6.37317637489921e-09	9.52311879819314e-07	10.0359291407854
ZNF678	-0.91363047659483	2.59490076664932	-6.14856951244043	6.92057337917162e-09	1.01715410870431e-06	10.0338314395626
PRKCE	-0.893973723069815	3.77133320727808	-6.15167795674275	6.8134118296454e-09	1.00968006212704e-06	10.0051912617718
CMPK1	0.523108082869729	7.12422362633077	6.17436783885075	6.07906231062951e-09	9.23759883829642e-07	9.99968441641192
CPXM1	-2.06310278765379	4.95530233042738	-6.16660746069656	6.32102238091198e-09	9.52311879819314e-07	9.97136397501014
BMAL2	1.64418157657945	3.83628999114581	6.13883509318444	7.26698415814456e-09	1.05084107209428e-06	9.96250771681189
CNNM1	-3.657505323499	-1.46587246890418	-6.1897418718026	5.62628052845823e-09	8.74591550536166e-07	9.93132104274616
LGALS1	1.04322141734163	9.90414572841887	6.13906790990855	7.258503665804e-09	1.05084107209428e-06	9.87996618732561
WT1	-4.11032981605024	0.0238351935892207	-6.13172786881535	7.53060454259367e-09	1.07167674645434e-06	9.86542625094926
GNB1L	0.917168939003175	3.09313508067009	6.10847129944495	8.46059822289464e-09	1.14929535405094e-06	9.83182467115405
PRELID3A	1.01580453708224	2.18771418164096	6.10581093829294	8.57391693020337e-09	1.15593161259757e-06	9.824572206903
PFDN6	0.825646492458107	4.84355414615014	6.12518875615135	7.78143606456576e-09	1.08161961297464e-06	9.81435919105218
CFAP45	1.41617268571276	-0.162707823589148	6.12865961931459	7.64729363633312e-09	1.07971356057551e-06	9.80328771394966
DRG1	0.615295556631639	5.85536051495845	6.12564802334389	7.76355445645629e-09	1.08161961297464e-06	9.77003554241177
MTFMT	0.552511974960466	3.54576743925972	6.09296884971762	9.14223278092975e-09	1.18712259708512e-06	9.75237964363102
MVB12B	-0.99497599796344	4.44808387887108	-6.10387142832239	8.65746884513513e-09	1.15833958031002e-06	9.74069631452869
DFFB	0.605017342424902	2.51676397937217	6.08436729783139	9.5434045350856e-09	1.20509004731422e-06	9.72935152796095
GALNT11	-0.745096303618094	5.17231559626486	-6.10854207940096	8.45760350741874e-09	1.14929535405094e-06	9.7160596666674
COPS3	0.767349113783027	6.22402797472761	6.11160711538509	8.32891489847644e-09	1.14881363880447e-06	9.6987625978253
SNRK	-0.60934874659395	5.07724042785168	-6.09825920765514	8.90376686289836e-09	1.17392237954875e-06	9.67399589430242
WT1-AS	-4.11517261047829	-1.54603375286928	-6.13647560346536	7.3534809922321e-09	1.05484214137371e-06	9.66907344843696
RHOB	-1.27806550793222	8.61957542640674	-6.10240944860372	8.72097726517502e-09	1.15833958031002e-06	9.66558833994847
RHOU	-1.61626144575747	4.81525677703918	-6.08879233822424	9.33491083536905e-09	1.18712259708512e-06	9.63833930248052
DPY19L3	-0.821821426330126	4.85510832646392	-6.09150689541279	9.20922979319675e-09	1.18712259708512e-06	9.63742693765311
MAD1L1	1.7631791048973	-0.668783810010069	6.09483694993453	9.05731941055997e-09	1.18545105365512e-06	9.63243668370839
ZNHIT3	0.565487753391082	4.29689193001118	6.07543301744899	9.97838924064045e-09	1.25120627604143e-06	9.62122702860909
CPM	-1.54649727730724	5.22447701511131	-6.08965672186072	9.29470915936767e-09	1.18712259708512e-06	9.61692629005249
PPP1R3F	1.10668470718311	2.98348284515343	6.05737588410632	1.09177996161048e-08	1.35949350636371e-06	9.59851639262498
EIF3B	0.55767873494607	7.73835005477772	6.05053197150085	1.12960893412811e-08	1.38732998615419e-06	9.41035453448911
SUFU	-0.585359168832649	4.83288211755741	-6.03981206600325	1.19146235738258e-08	1.44352104933966e-06	9.38777046360868
PFN1	0.81278306097388	8.9206009030721	6.04076296947557	1.18584395718531e-08	1.44352104933966e-06	9.38318326155102
REEP4	0.789476225131304	5.03977944549015	6.01821005197472	1.32637264040368e-08	1.59618710168312e-06	9.28024834220475
ATOSB	0.774798972209113	4.85909381085767	6.01324490763194	1.35943933254681e-08	1.62507377812646e-06	9.27459682530768
RHEBL1	1.23071753554503	1.23330548842378	5.99036026938245	1.52260234795148e-08	1.77284303254013e-06	9.25944344825269
CIRBP-AS1	0.984486098724953	0.472275988438136	5.993546802067	1.49878146882577e-08	1.75651310571992e-06	9.21854065951527
LOC100507250	-1.89495932753759	-2.20558258768595	-6.05439564936407	1.10809752942919e-08	1.37029633104792e-06	9.21574342784125
TIMM17A	0.671612498454406	5.46782614296493	6.00587793640564	1.40999715520903e-08	1.67434827748696e-06	9.21168534694966
SPHK1	2.22752130347061	4.93906060166526	5.99769744006247	1.4683010620498e-08	1.73211225944835e-06	9.21163157877307
LGALSL	-1.0965393715262	3.66175189033396	-5.97560566389761	1.63783056509242e-08	1.8825602476072e-06	9.17860861398866
PRKAG1	0.523425188568353	5.51208757899127	5.98675009257639	1.55003912504579e-08	1.79314526136749e-06	9.11485064012082
NSDHL	0.749372473579063	4.57056733659243	5.97402987106709	1.65063126362874e-08	1.88518912026286e-06	9.10281207665301
ANAPC15	0.920932822975917	1.76034515024921	5.94961713368042	1.86194557304587e-08	2.08665912939285e-06	9.07391370643359
TBC1D7	0.825140463069765	3.55009067568037	5.93538545131404	1.99714637930542e-08	2.216531404889e-06	8.98824345394589
WDR45	0.800746147488397	4.84785327369828	5.94996500764495	1.85875577465708e-08	2.08665912939285e-06	8.96676372237209
PNPLA6	0.710108791638574	6.23248222469886	5.95328837632353	1.82855136450867e-08	2.0751743365193e-06	8.93712428015987
MAGOH	0.658013143673618	4.97230217669843	5.93483600273681	2.00255472417611e-08	2.216531404889e-06	8.88468246848484
C1orf174	0.595173121637814	4.53619794958664	5.92556642616494	2.09599219386258e-08	2.30572000172699e-06	8.86005063762601
BOC	-2.14147146376835	4.90645146722008	-5.90190407632296	2.35432637972994e-08	2.54309797077937e-06	8.80239055488274
BORCS7	-0.693542503434557	4.08113642869457	-5.9051267243901	2.31738825607145e-08	2.51836901937074e-06	8.7890829044624
HMGA2-AS1	-2.95254377022681	-1.40795058249576	-5.91519966053065	2.20555744515304e-08	2.41145430177068e-06	8.77089409584794
ADTRP	2.32214918226966	-0.501306488854483	5.89673998818997	2.41472422499589e-08	2.59271976517373e-06	8.72473623812995
AIM2	2.67558029796314	0.80307768583149	5.87042104469041	2.74693566027032e-08	2.81458876138897e-06	8.71894184829761
AUNIP	1.17849311948231	0.920265439366752	5.86334260587206	2.84367562223397e-08	2.86567740177834e-06	8.6717428895469
PRDM11	-1.3838742144972	3.46734664749843	-5.86211975257643	2.86072307689656e-08	2.86567740177834e-06	8.6711078611116
SCML1	1.07193675400884	4.16918337463883	5.87110931978474	2.73770300698809e-08	2.81458876138897e-06	8.66504821707552
CDKN1A	-1.06205671514444	7.46126083295575	-5.89202344119504	2.47121332181885e-08	2.63757893294845e-06	8.64529019293419
SCN2B	-4.06877782376281	-0.107794472495475	-5.8875327338431	2.52620045476355e-08	2.68031363043581e-06	8.62066903374637
PMM1	0.747702880671203	4.91442917996419	5.874829088111	2.68832923361567e-08	2.79687090380379e-06	8.61454204965422
SLC43A3	0.998089476922956	5.29669807351181	5.87406134485932	2.69844775170406e-08	2.79687090380379e-06	8.58837809830366
FTSJ1	0.692220452657048	5.74756403824291	5.87896563954647	2.6344479609329e-08	2.77872272867576e-06	8.58720727521179
GGCT	0.860838342845026	3.65109067819363	5.85422242706447	2.97325454497828e-08	2.96185706922253e-06	8.5847058786962
NOL12	0.941354370661691	1.43661245423635	5.84281006424077	3.14357306567377e-08	3.09711036486793e-06	8.57965942122099
YARS1	0.71492292925466	6.91311895335124	5.87703482271249	2.6594650722486e-08	2.78870574330349e-06	8.57050343193406
PPIA	0.573408931615539	8.26988658445402	5.86380706735906	2.83722681742422e-08	2.86567740177834e-06	8.52539251135046
BCL7B	0.58989431288502	5.82435556213064	5.86271021970822	2.85247907250189e-08	2.86567740177834e-06	8.51897623193526
PKP2	-3.29016223175238	-1.27416887758332	-5.84533968350919	3.10501505860113e-08	3.07602348153464e-06	8.39166471788183
RANBP1	0.691726096244589	6.21166973526751	5.83783053692899	3.22084975950712e-08	3.15590475615968e-06	8.3862129673514
MRPS24	1.68300923611432	-0.867445549611601	5.82181989958601	3.48214463478574e-08	3.35689975517974e-06	8.37506547889055
MR1	-0.710345202900078	5.34539780608766	-5.82789033636062	3.38071753375837e-08	3.27673762690927e-06	8.37330161745298
KDM1A	0.563502274240729	6.48022009942404	5.83228031906576	3.30917730377237e-08	3.22482925184469e-06	8.35753727472435
OLFML1	-2.24502160651254	4.05830961232224	-5.80085535865566	3.85588271893902e-08	3.6776506932604e-06	8.34942847363963
GHR	-1.8748281017887	3.23738002467162	-5.78685405183615	4.12708183448062e-08	3.80256050357093e-06	8.33546465653842
EID2	0.688748952782959	3.78840941781411	5.79766345190259	3.91612922641361e-08	3.7153499025832e-06	8.33365271523233
AURKA	1.18281435529223	4.24796852874837	5.80475822555988	3.78344970768413e-08	3.62786292558739e-06	8.33233000613481
PLAC9	-1.94495126264338	3.867491786206	-5.7962346536578	3.94339528114147e-08	3.72152740979725e-06	8.24991116190432
UCK2	0.81395806845826	4.67670370552531	5.78900027190148	4.08433011569743e-08	3.80256050357093e-06	8.22370900299911
MRS2	0.536908867814179	4.01566783098242	5.77621485276749	4.34556555147377e-08	3.95534700017645e-06	8.2161804780857
LINC02154	4.26328973705083	0.121188049264063	5.7734412249503	4.4043606395075e-08	3.98861568823278e-06	8.20677114667689
DNTTIP1	0.634835892874686	5.48976293022261	5.78834798512856	4.09727728160188e-08	3.80256050357093e-06	8.17797736642725
CAP1	0.54181339695638	8.65467022807343	5.78829891668446	4.09825285953922e-08	3.80256050357093e-06	8.17279676675148
SNED1	-1.45675123179016	3.75072859419658	-5.76988170421256	4.48095741704688e-08	4.03759032387275e-06	8.16758111822948
FAM120C	0.857732448506368	4.12216621782088	5.76321179195486	4.62801413173436e-08	4.12860305453377e-06	8.14953053080682
WBP1L	-0.633665377098053	6.50302482748484	-5.7864443539056	4.13529250011896e-08	3.80256050357093e-06	8.14261478445111
IL17D	-1.59194216535281	2.08365659354867	-5.7424221503407	5.1173541564809e-08	4.49800379313034e-06	8.13811538794392
KBTBD11	-1.60455672868147	2.54715429281982	-5.74330509613023	5.09557822582058e-08	4.49800379313034e-06	8.12662544485271
COX5A	0.696464053381428	5.96497090265293	5.77924784230396	4.282152206485e-08	3.9175138374736e-06	8.11899271738158
PET100	1.02486303553461	0.545858275152657	5.73526272343733	5.297322559635e-08	4.61717029496883e-06	8.05719402300382
MED31	0.729582470032632	1.54605759673313	5.72568848358088	5.54770466915155e-08	4.80559866775635e-06	8.05637825936072
KLHL21	0.860023966171207	6.07131891124335	5.75645286550978	4.78185136268749e-08	4.2447216229876e-06	8.01892282182669
VPS36	-0.596757616524568	4.95852882637571	-5.73498494724295	5.30442853585175e-08	4.61717029496883e-06	7.95984308679129
UQCC3	0.818440889076193	2.42130988872088	5.70065237964096	6.25847216619558e-08	5.20350527581792e-06	7.94865211780632
C9orf40	0.961074948977358	3.45760524185672	5.70444576485428	6.14531738520546e-08	5.19739431738255e-06	7.93425079174605
HAUS8	0.855573457044865	3.60356621403782	5.70298368185105	6.18869145582593e-08	5.19739431738255e-06	7.90762796454695
ATF7IP2	-1.21508328905775	1.56840276339806	-5.69068846460125	6.56549115677501e-08	5.30296495189787e-06	7.90587621966007
UPP1	1.38991648430132	4.60773327760872	5.71799367589039	5.75729994687883e-08	4.9631800647829e-06	7.89846292403106
CKS2	1.16833828634455	5.19823437746051	5.71412862735024	5.86548280653938e-08	5.00828439066941e-06	7.84347525611721
LOC105378663	0.965756378460734	-0.49655251780347	5.69931805143466	6.29875722920873e-08	5.2047472754351e-06	7.84093303287793
DHPS	1.17846034293755	0.91287843024661	5.68336255941645	6.800578141806e-08	5.443802083068e-06	7.83559436088732
PSMD3	0.459457470258593	6.985446836176	5.71614393138291	5.80882846168433e-08	4.98364129887377e-06	7.81491756998975
CFAP46	-2.55456681378291	-3.30361576014956	-5.76609478133039	4.56387969842854e-08	4.09174634362611e-06	7.81445735881822
TMEM102	1.22513856046802	0.382562599770432	5.67710135584029	7.00801096870791e-08	5.53571121937892e-06	7.79493426950199
NDRG1	1.06393303700082	7.85689158954942	5.70970580878118	5.99171974141778e-08	5.09182590916408e-06	7.79490889529308
MEST	-2.78022534488177	4.47271237727962	-5.69514339424291	6.42644127523403e-08	5.25714446429686e-06	7.79290891182431
CTNS	0.652423781911843	4.34903271196398	5.69437800608745	6.45012426604936e-08	5.25714446429686e-06	7.78774685550559
HDGF	0.6363026702953	8.03163323337732	5.70250683839169	6.20290214667261e-08	5.19739431738255e-06	7.76722175395467
PDAP1	0.498658846158018	7.04743123796124	5.70032825799888	6.26823456347482e-08	5.20350527581792e-06	7.74131283366643
SMO	-1.91697025284174	4.64221937037127	-5.68153401250945	6.86052852073133e-08	5.46738386245482e-06	7.72658960044142
DYRK2	-1.27159648970725	6.05183312107684	-5.694485054333	6.44680680038547e-08	5.25714446429686e-06	7.72106065316061
AQP5	-3.05610399879115	-2.40102600790104	-5.69336417506816	6.48162621624823e-08	5.25891582278493e-06	7.64409109998017
SEC61G	0.886711443930657	6.0171799313998	5.67406369859923	7.1108658492658e-08	5.59232173435022e-06	7.62174359168794
RFX8	2.28862844066962	0.287848795016642	5.63115131927546	8.73170431254878e-08	6.57849537934085e-06	7.62064736311928
PLPP3	-1.20921122472104	6.61179967032026	-5.66877530442333	7.29346534827482e-08	5.71087891528017e-06	7.59745381425378
NDUFB6	0.585838275883635	5.23908137132365	5.66017740428393	7.60017259104039e-08	5.9251606404324e-06	7.5943516540912
LATS1	-0.771730000577913	5.13077137461394	-5.65522978554785	7.78234769925211e-08	6.04046743965011e-06	7.57407978209925
ABCG2	-1.31842000960124	2.33031711435452	-5.61646716741974	9.36530996387115e-08	6.96802377436405e-06	7.57198776332843
CD300LG	-3.40859067891835	0.393961152022222	-5.633822326461	8.62104817194563e-08	6.52253226882519e-06	7.57026603511108
LINC02872	1.68021351518581	0.0197062149640313	5.6338925895558	8.61815586033541e-08	6.52253226882519e-06	7.56400833453627
MTARC2	-1.33752548294393	2.73359432196875	-5.61433384032267	9.46102374797382e-08	7.01014945557515e-06	7.56146887806996
LINC02577	3.39734521734763	-3.33403879777435	5.6882108811896	6.64409241100954e-08	5.34238659290637e-06	7.5440479320536
DCAF4L1	1.56642830352863	-2.10923685990818	5.67759973587258	6.9912754317335e-08	5.53571121937892e-06	7.54379650120104
PSMD4	0.566290356376438	7.38076325489272	5.64973064066354	7.98984422018526e-08	6.14875093185159e-06	7.51000963679763
RFC2	0.596605121527395	5.28298354017083	5.64037586337893	8.35532238775965e-08	6.37528875467738e-06	7.49582250599232
H2AZ1	0.748774764545545	7.5009518353901	5.64228866804512	8.27928594518533e-08	6.34426821722727e-06	7.47509760588465
SH2D5	2.63963506312898	-2.13438373012279	5.65434293592745	7.8154505939369e-08	6.04046743965011e-06	7.46712572110155
SPRY2	-1.38114457312862	4.19933559288224	-5.62183696422953	9.12856037637366e-08	6.84871197107766e-06	7.45975554541553
CCNB1	1.12586079568619	5.39614939529108	5.62042317963821	9.1903191355286e-08	6.86631718413181e-06	7.40085279647004
CPOX	0.5106794056989	3.95652415880277	5.59845096646177	1.02043238058532e-07	7.40784332642725e-06	7.39676018088708
RNF44	-0.598055585089361	5.03732101609044	-5.61021433820908	9.64856352011892e-08	7.11968693330256e-06	7.3665108202099
MRPS23	0.513271453287675	5.09092911146657	5.59967111001975	1.0145253753315e-07	7.3983599322111e-06	7.32143894275388
CCDC157	0.767351181158164	0.754353075828507	5.56594324501896	1.19079703085629e-07	8.4730879207477e-06	7.32065684497547
APEX2	0.580897070700235	5.32851835765406	5.60243437465616	1.00127106568675e-07	7.35811126181523e-06	7.31464172765591
ZDHHC17	-0.859207167821954	4.91012658237617	-5.59063955357795	1.05905388449449e-07	7.64805881701589e-06	7.29438896543197
GLMN	0.638143567993542	3.04055574243453	5.5512609566305	1.27657470799229e-07	8.94150823789442e-06	7.24983995115102
ZFAND2A	0.784343766573959	4.11061394948098	5.57095682116431	1.16281729063123e-07	8.30696288378827e-06	7.24218554737398
RPA3	0.786873456598187	4.33704509067713	5.5724737254869	1.15447910839794e-07	8.2803859570734e-06	7.23672838882548
PSMC2	0.444415430469065	6.54700207209005	5.59004473502447	1.06205267159498e-07	7.64805881701589e-06	7.2304550548926
MYRFL	-3.62205275674531	-0.542354264399757	-5.55254312197782	1.26884950211131e-07	8.9222511460227e-06	7.20798176132306
PARP16	0.662819070683435	4.03199470030721	5.54608648738078	1.3082212355367e-07	9.09213758698005e-06	7.17024830655874
LOC105371795	1.36269676348994	-2.49707309283848	5.59957281086685	1.01500002416147e-07	7.3983599322111e-06	7.1645543123244
CHD9NB	-1.73865980046536	-0.39078400919156	-5.54382632702603	1.32228350040856e-07	9.11917901762532e-06	7.14577370873141
MDM1	-1.42386540290065	3.85945915574469	-5.53450359051626	1.38186510877508e-07	9.40168900354483e-06	7.13993967942463
GEMIN8	0.6532430491097	3.89367582617695	5.53321329014358	1.39031535665169e-07	9.40745081514018e-06	7.12426805003891
SRRD	0.531371478102917	3.50259219061053	5.52568913383329	1.44060636845572e-07	9.71109503487949e-06	7.12005138786044
ZNF362	-0.631078799341426	5.69789095749285	-5.55639284219822	1.24592794186493e-07	8.83032961485381e-06	7.09045809674673
EOLA2	0.605188040141718	3.83008183893214	5.52419432332785	1.45080711067505e-07	9.74322932640983e-06	7.06331778430691
HSD17B10	0.647233042132835	6.35816456617881	5.55287581018858	1.26685249050851e-07	8.9222511460227e-06	7.06238834102614
MAD2L2	0.8358696107878	5.71271159788726	5.55010632491862	1.28357082540666e-07	8.95552858769138e-06	7.05829320400214
SSBP1	0.649343131331922	5.718424029173	5.54488761173708	1.31566210194611e-07	9.10854716216051e-06	7.04061820680021
RAE1	0.476138419107047	5.37771963320443	5.54265375846817	1.32963706673148e-07	9.13475948029204e-06	7.03628043904159
MPV17L2	0.719682416767721	3.91597624182107	5.51383271761942	1.52348129206469e-07	1.0155220463945e-05	7.01896644851763
FAM107A	-1.76242369305547	3.59504454877762	-5.49925563544643	1.63177386119538e-07	1.07968033598134e-05	7.01459029479167
BAK1	0.804580273697134	4.21332619271667	5.52040208656486	1.47700334835988e-07	9.88214441770185e-06	7.01408802036677
RBMS2	-0.777426080713969	5.41537320675379	-5.53414315357143	1.384220566023e-07	9.40168900354483e-06	6.99682502487111
DAPK3	0.670196892420861	6.85339034550984	5.53500745157825	1.37857893650786e-07	9.40168900354483e-06	6.97934924097011
PTCD1	0.672780308337827	0.908168432241393	5.47707851736397	1.81108970460805e-07	1.15996499342261e-05	6.93633488740188
TIPIN	0.740382586352396	2.72823290025334	5.46784017493706	1.8913398902555e-07	1.18995142358496e-05	6.8993674822247
AMACR	1.05110692385479	0.0480259148181249	5.47622923037247	1.81832615441194e-07	1.15996499342261e-05	6.89254536895626
PLEKHG1	-1.20938300375587	4.24723420465737	-5.49731340102	1.64675858625217e-07	1.08558927242969e-05	6.88308222717301
BRMS1	0.750257342945742	5.56270385602142	5.50671965293124	1.57541689199008e-07	1.04625186260274e-05	6.86474156174614
PLSCR4	-1.14712671801076	4.83690583640307	-5.49191562021292	1.68911280138898e-07	1.10538254166809e-05	6.85851890930406
CCDC186	-0.744935876739112	3.85479834779772	-5.47672347271195	1.81411147726002e-07	1.15996499342261e-05	6.84883906546179
EAF1	0.595988471311089	3.96197854923293	5.4744288367894	1.8337601065628e-07	1.15996499342261e-05	6.84241499907566
NAA15	0.493061956132173	5.17901116968607	5.49416631380493	1.67132474906442e-07	1.09774813463275e-05	6.83755601198181
STRADB	0.830285935053963	3.0254386088136	5.4600552863062	1.9616512211868e-07	1.22058190232724e-05	6.8329594272715
RNF19B	0.698338116919806	5.06853712335102	5.48641999707705	1.73332718962175e-07	1.12609745786621e-05	6.80456348364841
S100A6	1.27843232301575	9.77506378236323	5.48061551295827	1.78125356539395e-07	1.1489085496791e-05	6.78915798585178
MRTO4	0.65852952976335	5.45696507141514	5.48995629134214	1.70474852415942e-07	1.11155802860737e-05	6.78819412331061
TIGD5	0.730909502044772	3.87720551252966	5.46054068997426	1.95719355148837e-07	1.22058190232724e-05	6.77723918621479
TBC1D25	0.615740742578978	4.77604675527943	5.47402846853135	1.83720962652401e-07	1.15996499342261e-05	6.77549856931156
GCNA	0.990357130119182	-0.141816072523764	5.45080412012287	2.04852803735159e-07	1.24936740009271e-05	6.77172133726294
TARS2	0.541352624752091	4.96109250000286	5.4746304029318	1.83202583352172e-07	1.15996499342261e-05	6.76157753231604
NUDC	0.569386234702901	7.26367619079897	5.48498799904628	1.7450325402097e-07	1.12960933135379e-05	6.75597356794509
GMNN	0.82746803687548	4.1627835651164	5.46037588297235	1.9587059347893e-07	1.22058190232724e-05	6.75299604092406
SIRT7	0.715351293302372	3.94016210667427	5.45290754825533	2.0284509245857e-07	1.24740979588157e-05	6.73466163316611
TRNAU1AP	0.592926330078391	4.44055745569207	5.45260122363666	2.03136278176018e-07	1.24740979588157e-05	6.7058253330943
FANCG	1.15375892049545	-0.612509857101793	5.44051675630566	2.14954837142827e-07	1.29340778013692e-05	6.70300544668583
PGP	0.794870122412135	4.10576204448511	5.4435270650751	2.11949480727601e-07	1.28019672795729e-05	6.68685849896437
KAT6B	-0.890203705755003	4.74961708622563	-5.45008321325671	2.05545358890942e-07	1.24936740009271e-05	6.68001381364907
CSRNP3	-2.25438450475379	0.03061243147707	-5.42213951232769	2.34224516274767e-07	1.39530890409397e-05	6.67861520718844
BMPR2	-0.667972170300127	6.4774913709654	-5.4594468023939	1.96725319152625e-07	1.22058190232724e-05	6.63941700170408
VDAC3	0.550152838321227	6.51186259413781	5.4576484560644	1.98390100211184e-07	1.22666651271957e-05	6.63011036155294
RABGEF1	0.769226615798362	1.49817106465151	5.40378777385839	2.55146034698422e-07	1.48242854572999e-05	6.62825946175652
ST6GALNAC3	-1.05966178924388	2.2607124880393	-5.40343830343499	2.55561626085343e-07	1.48242854572999e-05	6.62613097603389
FANCB	1.09052191921553	0.852623760324527	5.40282750021038	2.56289581828284e-07	1.48242854572999e-05	6.61174286369961
SLC25A14	0.641151783686298	2.97371055249248	5.40417787485171	2.54682904133221e-07	1.48242854572999e-05	6.60225181779118
ADD3	-0.995314317126653	5.75419943330445	-5.45072904309952	2.04924821748752e-07	1.24936740009271e-05	6.60024170699669
RAB3IP	-2.06241436253566	2.7558682633582	-5.40089621520773	2.58604625118625e-07	1.49100949614214e-05	6.59959442374465
KLHL17	1.05950544483562	2.60304774586261	5.39845272224857	2.61562907478e-07	1.49717391520615e-05	6.59441616293325
FAM50A	0.827606607523559	6.9571597268837	5.44343044619908	2.12045300431273e-07	1.28019672795729e-05	6.56629605146973
EOLA1	0.585428081621576	3.34023058197266	5.39997484670028	2.59716251522663e-07	1.49261926476054e-05	6.54945575474548
POLR2F	0.658703464811026	5.55530455693321	5.4328158693155	2.2283362257917e-07	1.33633099881842e-05	6.53796133886457
FAM98B	0.464665522958086	5.04906263752242	5.42539302908756	2.30694360655945e-07	1.37886019364058e-05	6.53793375622515
SH3BGRL2	-1.13329121704274	3.78844485869134	-5.39129719460187	2.70417126805939e-07	1.52960552074363e-05	6.49373711544093
SLC25A10	0.995953672575406	1.20230957586301	5.37124170542558	2.9682085444149e-07	1.64776926965645e-05	6.48880388077415
HARBI1	0.721980941972361	1.7957245670316	5.37053120414617	2.97800955481083e-07	1.64810769528744e-05	6.4870041570034
MARCHF5	-0.418280695384712	4.92222441469667	-5.41728441323742	2.39590658551214e-07	1.42254970148405e-05	6.48648330892561
WDR74	0.58951382100676	4.13602095434237	5.3976960372933	2.62485685744076e-07	1.49717391520615e-05	6.48298846191588
C15orf48	2.07899776674612	-1.45087390040528	5.39485738281371	2.65975819821085e-07	1.50924443835819e-05	6.4671133083134
RPS19BP1	0.709838633318519	5.99983543080547	5.41408517689784	2.43192017732212e-07	1.43916701978756e-05	6.43922845412786
CAPZB	0.658439767077626	8.44085124934016	5.40630617173913	2.52170583675687e-07	1.48203906651721e-05	6.4250805065976
SCAMP3	0.663667868837936	6.1836166347034	5.40573637738607	2.52840809739371e-07	1.48203906651721e-05	6.39679065436835
SF3A3	0.421081919830913	6.61966753092911	5.40567241610008	2.52916153228636e-07	1.48203906651721e-05	6.3936754294812
TTC4	0.882666864022014	-0.0754851157697247	5.35834060776986	3.15117308326555e-07	1.7226733096352e-05	6.38911826994116
RPUSD1	0.593831774437807	4.65038095223072	5.38800271714489	2.74591360528392e-07	1.54833260554547e-05	6.38133675978102
BORCS8	0.741473934637273	2.8550081588807	5.35045809461997	3.26832828513683e-07	1.77589074184207e-05	6.37194181333755
PSMA3	0.560003258831185	5.97742240919977	5.39726426570748	2.63013654168723e-07	1.49717391520615e-05	6.36566748739906
LOC124906209	1.44445822234488	-1.99459097022742	5.3743823859821	2.92526001696531e-07	1.63404477770109e-05	6.35135540491643
NUP85	0.494206073833988	5.51500915537246	5.38698551905193	2.75892843483115e-07	1.55079453808644e-05	6.33021154842887
CBR3	1.31251446558439	1.62028275968165	5.33331843698654	3.53791571015679e-07	1.88244411272467e-05	6.32459314646565
SMIM12	0.609909030173332	5.34703695195442	5.37872133502974	2.86692102880361e-07	1.60646128023367e-05	6.30929431222705
MIRLET7BHG	1.21071261636845	0.506487805067525	5.33340456760886	3.53650824504176e-07	1.88244411272467e-05	6.29456589755926
PELI1	-0.722677391080505	4.32869823021184	-5.36038917025676	3.12140275392629e-07	1.71686726321019e-05	6.29285615710117
NEO1	-1.2871152195116	6.00650600996962	-5.37221321738969	2.95485792646357e-07	1.64545209563411e-05	6.27387019834125
KCNMB4	-1.74774663749737	3.52894579601941	-5.35057529578303	3.26655564952074e-07	1.77589074184207e-05	6.26716829882653
LRIG3	-1.27183121667528	5.31078266627697	-5.36512889314848	3.05357122294377e-07	1.6847257107263e-05	6.24977242200969
TMSB4X	0.920745011292551	11.1125031748853	5.34858551586232	3.29677807311015e-07	1.78593739060236e-05	6.23323265003873
NUP50-DT	0.919737351947788	2.61600448786321	5.314534501993	3.85827421131103e-07	2.02064887745574e-05	6.22468128160851
MAP2K6	-1.4032370931201	2.30531425072716	-5.31582321703913	3.83542021754406e-07	2.01680117069743e-05	6.22062039616782
ASIC1	-1.37210347110064	2.74694175818643	-5.3096686547677	3.94576767448936e-07	2.05553053489899e-05	6.19368051592615
TSPAN14	-0.682580112888496	6.56359526828941	-5.35910336188663	3.14005629551178e-07	1.7218455484655e-05	6.18702833916482
IQCD	1.22516001217607	1.21897163878068	5.29803494927191	4.16286740463408e-07	2.14495331702568e-05	6.17089737827798
SLC66A1	0.658711003708876	4.4115401083015	5.3368318287522	3.48094406411488e-07	1.87437861902834e-05	6.15926111248407
PSMA1	0.785193267298057	3.58354378825368	5.31877014497449	3.78365432173024e-07	1.99543251891014e-05	6.157609263215
CARS1	0.600825891814931	5.63740613190695	5.3473090059734	3.31631014463127e-07	1.79110714468022e-05	6.14651759590337
FAM163A	-2.45848632450642	-1.54529307187748	-5.31414118982927	3.86527558400155e-07	2.02064887745574e-05	6.1432458196766
SNORD99	1.41072994813081	-2.54244574169191	5.33412960903353	3.52468192295488e-07	1.88244411272467e-05	6.1222889657747
MCM7	0.714808917019393	7.12418626801994	5.33582444990133	3.49718717967683e-07	1.87748692571213e-05	6.08327920755457
POLR1G	0.881560961822298	1.64919750709952	5.27340756082674	4.66153886641418e-07	2.36118794953877e-05	6.0684021742832
ANXA2	0.879458363191619	9.36466767847428	5.31948379261458	3.77122114913214e-07	1.99474237242149e-05	6.06788975912303
SDS	2.12623499385376	1.63807192235088	5.27214901843748	4.68852823369527e-07	2.36816900727859e-05	6.06250951236738
C7	-4.84802721682893	3.59159518845639	-5.27097156949993	4.71391636034399e-07	2.37430433307101e-05	6.04713352877354
PSMD11	0.470727973144124	6.37157111626218	5.32420049030488	3.69004253050757e-07	1.95757847971986e-05	6.03158104592402
PDRG1	0.550311069493117	4.74688255386148	5.30916534160721	3.95492741364202e-07	2.05553053489899e-05	6.02640641056525
DDX20	0.450612466464154	4.07331223537566	5.28669513261371	4.38566581899741e-07	2.24683925144122e-05	5.99788227433067
PRPF4	0.493002013377469	5.49568096785616	5.30836145724879	3.96960021507606e-07	2.05719368371471e-05	5.98169159126297
ZNF423	-1.62228270091232	3.92361594081359	-5.2902767553986	4.3140694343295e-07	2.21649223572958e-05	5.97423571852591
CHCHD4	0.58238749275678	3.75694317902725	5.27462582013025	4.63555757188437e-07	2.35467940004132e-05	5.97086578829563
C1orf159	0.635182932926453	3.33590571651724	5.26812382935434	4.77587421212283e-07	2.39207263959705e-05	5.95721186571579
TM9SF3	-0.479937216716453	7.41303860582974	-5.30579064424637	4.01688069322944e-07	2.07569705216995e-05	5.95652860056026
MYCBP	0.5960017589202	3.52230950990655	5.25758005428428	5.01225528906938e-07	2.48272788917964e-05	5.92739865364484
NDN	-2.45255344658288	4.50021856924539	-5.26515542460298	4.84130168154072e-07	2.41808859196954e-05	5.88644216696673
ENTPD2	-2.88217167038953	-1.41937579979509	-5.25088566985388	5.16821110347525e-07	2.51823894827214e-05	5.87992199742769
POP4	0.695046549478285	5.15275282321449	5.28050171648794	4.51221310482747e-07	2.30412242780972e-05	5.87937573395297
MACROH2A2	-1.42100553618877	3.6190377969732	-5.25231686463106	5.13447700241009e-07	2.51547287241025e-05	5.87256961501695
DEDD2	0.754824050837654	4.57985558372047	5.26969531694466	4.7415861513519e-07	2.38155129635549e-05	5.87163553040619
GALC	-0.67824575498638	5.00271738600182	-5.27997305860174	4.52317826439698e-07	2.30412242780972e-05	5.86326464664995
GAR1	0.64215694108707	4.17023898714918	5.26172942747983	4.91790086659593e-07	2.44273907033052e-05	5.85905352242376
CDK5RAP1	0.429864114367947	4.47647394983208	5.26402840747716	4.86637059611016e-07	2.42385808774587e-05	5.85678132638192
RP9	0.649027894776236	3.22592226052719	5.24388213383924	5.33642610972067e-07	2.56825475822197e-05	5.85527924781485
TAF6L	0.502311850475247	3.05493332221037	5.23268084781694	5.61660768891033e-07	2.6433436343793e-05	5.84927611371793
LNCTAM34A	-1.40596695438374	-0.320242492267362	-5.23204758114671	5.63286854960319e-07	2.64405670060039e-05	5.82879462779377
APH1B	-0.564388547390739	4.23451361220354	-5.25379697457997	5.09981555463494e-07	2.51221957994943e-05	5.82395317222327
MRPL48	0.641699440366104	3.95590955866047	5.24915645759082	5.20925770933069e-07	2.53136043322517e-05	5.81732292085628
NMB	1.35897242744802	2.29756833976765	5.2131595960713	6.13950705113614e-07	2.83730672510108e-05	5.7879318207229
ACOT8	0.595786473985072	4.37705345414016	5.23817387908435	5.47746377160116e-07	2.61213837469629e-05	5.75466114513402
ELF1	-0.720448941944754	5.13177191143743	-5.25142075287339	5.15557369119454e-07	2.51823894827214e-05	5.74614731995449
JMJD1C	-0.744697291270827	5.45593960755268	-5.25298405396188	5.11882434609119e-07	2.51467505067839e-05	5.74338527050147
POP7	0.582139190507788	4.71677306445191	5.24254214386802	5.3692130111204e-07	2.57420744658823e-05	5.73134166516469
PPM1H	-1.191297936905	2.42807196976117	-5.19949275003259	6.53348669503098e-07	2.97339974438072e-05	5.73005168174277
DNAJC10	-0.55115943425935	6.52233504195082	-5.25593580236391	5.05013047292099e-07	2.49459750716105e-05	5.72908662587522
GNAO1-DT	-2.5312967780811	-1.47113262168211	-5.24638594563734	5.27568457238893e-07	2.54981940882765e-05	5.72761831853866
TMEM198	-1.32375726611054	2.14602388415508	-5.19223942374157	6.7524684800543e-07	3.02696280789634e-05	5.71957738410454
MED10	0.617027621015621	5.21748963429041	5.24123314967151	5.40143090011986e-07	2.58274819920131e-05	5.69937095308922
POGLUT3	-0.753949922727724	6.56817346982154	-5.24836879413141	5.22805970112518e-07	2.53363077029394e-05	5.69799095922394
ADRM1	0.493785875460232	5.64155736470285	5.24363435379927	5.3424740662361e-07	2.56825475822197e-05	5.69000711431524
PSMC2P1	0.829655480743469	-1.2758522391329	5.19782365231022	6.58325693930571e-07	2.98091869138108e-05	5.66324830802794
APOLD1	-1.24608829205049	5.92948655900282	-5.23522999047502	5.55161256711043e-07	2.63349113600151e-05	5.65690996899152
THAP8	0.744107389942039	3.25484556339128	5.19033463790233	6.81114920052886e-07	3.03807752026574e-05	5.65520288194099
SEC62	-0.437507668629598	6.90739550224758	-5.23609355907637	5.52976082735475e-07	2.63008332613523e-05	5.64150537629316
ABCD3	0.475946858509738	5.11875722800297	5.22254303723731	5.88250178674811e-07	2.74685259214011e-05	5.63761820528516
LDB2	-1.12362220972732	4.62963750799022	-5.21765628868826	6.0150105391306e-07	2.78695488313051e-05	5.6351546438172
PSMB2	0.492717039958179	6.97224248075171	5.23346929828273	5.59642593530255e-07	2.6433436343793e-05	5.63099695773261
VDAC1	0.51053985332686	7.16054432165609	5.23303204977381	5.60760932895704e-07	2.6433436343793e-05	5.63062278730362
CLUH	0.515793278005111	6.24517756195536	5.23135569859902	5.65068693919905e-07	2.64549523516392e-05	5.6221841778125
TMEM126A	0.683742148049358	3.79698750463532	5.18751628940957	6.89888551690861e-07	3.06957608445877e-05	5.58943011517225
LEMD3	-0.806576758303455	4.5714555659192	-5.20378741429241	6.40710328118381e-07	2.93075941160477e-05	5.58458723195157
EMD	0.629120330423323	6.46839128151373	5.22155438828735	5.90907850809249e-07	2.75209575918458e-05	5.58039211405339
DNAJC7	0.398809325146013	5.59478618628166	5.2178678377603	6.00921448305198e-07	2.78695488313051e-05	5.57911171745018
NAA10	0.897221771687166	4.50950138175587	5.20052682516339	6.50283592223945e-07	2.96698093948284e-05	5.56617016960284
LSM2	0.620809862349193	5.13718825985187	5.20991467121853	6.2309015148496e-07	2.87214126125368e-05	5.56474959152535
TRIL	-1.97258510048052	4.82609025610641	-5.1948290994343	6.67347705151018e-07	3.00658585453842e-05	5.55668947805292
HYMAI	-1.95531168808661	-2.96130379529875	-5.1903522520333	6.81060429525765e-07	3.03807752026574e-05	5.53477712471243
HROB	0.834728382756617	2.60882285516358	5.15533413301026	7.98207477257046e-07	3.4422705658723e-05	5.52969921910523
PDCD4	-0.576223287141627	5.52699904511512	-5.2063920470497	6.33161687919789e-07	2.91108262207429e-05	5.52926226313707
SLC18B1	-0.910690332302639	3.84429266911184	-5.18010360291163	7.1349293943293e-07	3.15114332437731e-05	5.52695355423664
RARB	-1.42584817195727	2.97768414147614	-5.1551066470487	7.99029134221723e-07	3.4422705658723e-05	5.51503937429669
DDX56	0.464337859081773	6.07513380119864	5.20575815571059	6.34990795077781e-07	2.91202556177486e-05	5.5102350979045
LOC124902629	2.2537169520866	0.253583581688027	5.14415542466212	8.39572143665831e-07	3.58054826971124e-05	5.50920670756241
PDK4	-2.19657123463212	6.17587215657868	-5.19236404305719	6.74864653135115e-07	3.02696280789634e-05	5.50257151053789
PSMG3	0.786059299255438	5.2610758770308	5.19849125291579	6.5633058611951e-07	2.97940854169846e-05	5.49453911936667
ANKRD54	0.507883717937151	4.84583659522597	5.18589079344058	6.94998697791451e-07	3.08465882428181e-05	5.4859960505311
TRIM46	1.63251469733854	1.84154409607403	5.13664126039943	8.68540986705357e-07	3.64726192801259e-05	5.48178177438647
ZDHHC6	0.433034636434219	4.7487014663938	5.18464406915923	6.98943026657532e-07	3.09450553357931e-05	5.47824831686886
KYNU	1.68061205046655	2.33027016507139	5.14458110988533	8.37959468334301e-07	3.58054826971124e-05	5.47656686956108
WDR82	-0.530125598021583	7.26388763365238	-5.19617724545578	6.63271204318777e-07	2.99574709436776e-05	5.46832251793133
CENPX	0.821690061186892	4.95278421748075	5.17648075521027	7.25313376702158e-07	3.18764562687412e-05	5.4369181548706
PDGFD	-1.34543296752736	4.12995781111311	-5.16656961732119	7.58633108640543e-07	3.31113071031359e-05	5.42729896750074
MYPOP	0.609554131143478	3.19851486819764	5.13786852630171	8.63744048412955e-07	3.63563251927059e-05	5.42151126134319
KCNMB2	-2.22057280142264	-3.7524931236146	-5.17516609757025	7.29649720488405e-07	3.19886286994562e-05	5.41135816529608
CAB39	-0.503719579718299	6.34150347230463	-5.17907927307199	7.16815924959901e-07	3.15804087234791e-05	5.39415944504035
KCNA2	-2.55074613566205	-1.19022689345118	-5.13457936153503	8.76658601509607e-07	3.66418773512093e-05	5.3647955386575
FOXF1	-3.3743691857836	2.82428382392504	-5.10406015478142	1.00579806763823e-06	4.02566186402256e-05	5.35070880026085
RMND5A	-0.655771436332353	5.5707561188865	-5.16242146674396	7.73016493570267e-07	3.35616434532892e-05	5.34930280769434
XRCC6	0.443545740609052	8.34018611124215	5.16379069877098	7.68239698165531e-07	3.34352088053547e-05	5.34568798728611
CCT6A	0.532822108800922	7.38980770587786	5.16647716507302	7.58950823679039e-07	3.31113071031359e-05	5.34176200784972
SRD5A1	0.887793154944639	3.95182771106416	5.13492186499513	8.75305086697899e-07	3.66418773512093e-05	5.33504905556337
LINC00519	1.97912981425062	-1.2221949149123	5.12851143869916	9.00978239964233e-07	3.73104868840616e-05	5.33256311583439
PDE9A	-1.35447020805911	2.04596434007635	-5.10409762770829	1.00562869521825e-06	4.02566186402256e-05	5.3323147165426
IQSEC3	-2.17540178044175	1.18001504917106	-5.09700610649148	1.03818032960962e-06	4.12763004217963e-05	5.32196252981155
UBE2C	1.19225918329043	5.29622841702371	5.1563554261557	7.94528784792951e-07	3.44123083094744e-05	5.32127918837027
SHE	-1.11096908433638	3.23349963492421	-5.11551051815777	9.55313910727935e-07	3.89312130301423e-05	5.314873856785
KCTD1	-0.87526608776313	3.71431548706065	-5.11591003233492	9.53597713489281e-07	3.89312130301423e-05	5.31281580670799
ARL5A	-0.494562655456847	4.64687327164739	-5.14154218269795	8.49538565512458e-07	3.59652673097807e-05	5.30970399660175
APPBP2	-0.524464865642809	5.5203293949794	-5.15469224236852	8.00528038574953e-07	3.4422705658723e-05	5.30859823906538
PEMT	0.769545008632464	3.29725861838593	5.11585289459645	9.53842976817529e-07	3.89312130301423e-05	5.30616819742414
BEST3	-2.93285192800653	-2.71757139359929	-5.1302724557582	8.93853474701764e-07	3.71065836643362e-05	5.30472866791916
PKDCC	-1.48287979919494	4.77669616038885	-5.14158215332058	8.49385261831026e-07	3.59652673097807e-05	5.29956285991196
CDCA5	1.027575866443	4.85653057934393	5.14386528724288	8.40673036388619e-07	3.58054826971124e-05	5.29695127904478
SNAPC2	0.662153258922453	5.25909293608612	5.14768826823762	8.26279167954296e-07	3.54450042119342e-05	5.29615262504116
DNAI3	-1.56153796084968	-1.41803448089357	-5.10343272915822	1.00863806752967e-06	4.02803768126382e-05	5.27496987462798
AP2M1	0.509592026837558	8.86787291638788	5.14130680549533	8.50441879390274e-07	3.59652673097807e-05	5.26155150941227
CCNQ	0.783953826419086	4.36585427206348	5.12501358380816	9.15294120334022e-07	3.78159881836621e-05	5.24936286050209
SIRT6	0.593247724563021	4.6903905206387	5.13035672165599	8.93513927028172e-07	3.71065836643362e-05	5.24903746423559
BTNL9	-2.24654544305565	3.2318512952655	-5.08955512528404	1.073485102266e-06	4.21509180232254e-05	5.24769662674886
FAM149B1	-0.469222289481954	3.69591422655622	-5.10772700097558	9.89355176982735e-07	3.98654554572526e-05	5.24171743223206
SMG9	0.604324707106642	5.69499140312175	5.1396672509191	8.56760016207367e-07	3.6147209060269e-05	5.22996062856813
EXOSC3	0.54210510809835	3.47986071169454	5.09048022591777	1.06903907525509e-06	4.21295377107671e-05	5.19895343802057
ROMO1	0.738646637495246	5.86214759099038	5.13023983569537	8.93984950253372e-07	3.71065836643362e-05	5.19121092266329
FKBP14	-0.982887398958114	5.03939234734486	-5.12449183540059	9.17448382918859e-07	3.78178550669381e-05	5.18115630734399
CACNA1I	-2.84327853143915	-1.97341637765583	-5.08168508294322	1.11204243603815e-06	4.34423375176474e-05	5.17043698821499
MRPL52	0.699576066632255	5.37255796608682	5.11625590698293	9.52114357724948e-07	3.89312130301423e-05	5.15203589281695
TXN	0.807326421426317	6.970060748137	5.12133690862981	9.30580297391022e-07	3.82711819094459e-05	5.14392108132552
STK17A	0.813013854639067	5.44427533243465	5.11390231749047	9.62252704062604e-07	3.91250640284502e-05	5.13873254675152
DDIAS	1.10962662940369	2.2413494180316	5.057526990012	1.23899572957791e-06	4.71686463419565e-05	5.13614239798142
DUS4L	0.642200631301828	1.51175138194336	5.05181556972822	1.27100827677478e-06	4.76787644578421e-05	5.1350853953563
TBC1D13	0.477072210113378	5.35241146798191	5.11211474163313	9.70022949736983e-07	3.93517681260947e-05	5.13394999514087
RFC4	0.81106472882922	4.70835246613028	5.09599288043922	1.04291410306302e-06	4.12814410199182e-05	5.13288703505161
PDCD10	0.472839735682442	4.66308288230211	5.09638257892358	1.04109096086903e-06	4.12814410199182e-05	5.12208852891172
CCDC102A	-1.04317708837365	3.56952334337643	-5.06666456992496	1.18940235213868e-06	4.57664669017138e-05	5.11525317874673
CEP250	0.578714602988456	5.80338585834387	5.10861169728038	9.85427325684286e-07	3.97966157136147e-05	5.10751135391242
ERCC6L	1.32213412989092	1.8586577801756	5.04603767844326	1.30421060329076e-06	4.84178060612975e-05	5.10302383956601
CAVIN2	-1.73261239967565	5.03039792446499	-5.08362618861144	1.10240925127215e-06	4.31600442894343e-05	5.0997900557374
IRAK1	0.823208188383029	7.27070597817408	5.11038605691086	9.77595218628616e-07	3.95694353616924e-05	5.09958338760985
ADAMTS15	-1.9119593250902	3.88949946854284	-5.06984223143277	1.17261224759029e-06	4.52174413151431e-05	5.09888557174992
YWHAE	0.598282116792369	8.285267119853	5.10293347774377	1.01090346425469e-06	4.02811333723352e-05	5.08952286296796
IRF2BP2	-0.552668209178495	6.83577836600332	-5.10529069452272	1.00025067177544e-06	4.02141138914921e-05	5.07194548349792
GSTA4	-0.678765796183963	4.42583157053169	-5.07739878744397	1.13360486898086e-06	4.40925572791668e-05	5.0625392581671
PLEKHA6	-3.16412394622198	2.20661466870032	-5.03052826110327	1.39755581026855e-06	5.13515844957488e-05	5.04701570098654
MALSU1	0.560459115051296	4.31924603058266	5.07568914440879	1.14231821031002e-06	4.43352983313182e-05	5.04313510386985
CACNA2D2	-1.82411232397911	1.41589734697552	-5.0271636175393	1.41864666257096e-06	5.20199454121879e-05	5.03313125694711
DRAP1	0.685685550537322	6.76192881998086	5.09466041166855	1.04917132544641e-06	4.14376454550212e-05	5.025782719116
RRM1	0.671155318076319	6.08561233011367	5.08938948583322	1.07428305931705e-06	4.21509180232254e-05	5.0135073051459
NUDT22	0.605602582105228	3.8656132480499	5.05295166069389	1.26457710906534e-06	4.75369646596448e-05	5.00594207128797
FBXL18	0.856243854728524	2.97944354342823	5.03303315053678	1.3820523165828e-06	5.0886201414058e-05	5.00013113402217
ACVR2A	-0.773886821883103	3.70876452219977	-5.04924952839679	1.28565125180004e-06	4.78278269627105e-05	4.99794489354849
AIFM2	1.01439542554256	3.94173084121639	5.05032423695636	1.27949864599875e-06	4.78278269627105e-05	4.98156724059997
RIMS4	-3.29492929600673	-0.337937888597255	-5.01940023930542	1.46849681428062e-06	5.34109865656507e-05	4.97996403427835
PRXL2A	-1.12324206046917	4.91661919373828	-5.07264398310843	1.15799962988446e-06	4.4846849597102e-05	4.97581280370969
TIMM44	0.612209773296415	5.72881288850253	5.0781492341521	1.12980058620712e-06	4.40401180679997e-05	4.97347379500028
CDO1	-2.22110218231192	1.33925760769449	-5.01517601559642	1.49633180509097e-06	5.39864595946023e-05	4.96602431676562
GOLM2	-0.59360792702708	6.63532797967528	-5.07123197674722	1.16534173091766e-06	4.50339279678548e-05	4.92521008430614
LINC00908	-2.07859091109598	-3.4200338519555	-5.04930271818017	1.28534607031684e-06	4.78278269627105e-05	4.90800176423397
TSR2	0.494239354820904	6.12715601962135	5.06561874921634	1.19497917748233e-06	4.58825944998622e-05	4.90676197998527
ITM2B	-0.783180488469901	8.59443795615412	-5.05784066699323	1.23726045186591e-06	4.71686463419565e-05	4.89963994085672
MGP	-1.84413457303676	7.10832204650236	-5.06136884598339	1.2179043195365e-06	4.6662911011985e-05	4.89318873364554
SNHG12	0.871638155673906	3.50294173727315	5.01693800028584	1.48465969238098e-06	5.37806726143097e-05	4.88784369035176
KDM5B	-0.975033501985914	5.51407275614862	-5.0554968593928	1.25028383672053e-06	4.73971236284056e-05	4.88561453200901
IL36RN	2.95385429967676	-3.88358162301908	5.04531160381148	1.3084420843939e-06	4.84745351555104e-05	4.88535721592404
YIPF4	-0.496583423893903	5.81972345002834	-5.05682783514975	1.24287200544095e-06	4.72159701897492e-05	4.87412704858567
PES1	0.581041115105418	6.58101344574961	5.05815503442719	1.23552372397389e-06	4.71686463419565e-05	4.86846213491182
BCL2L13	0.487625915759737	5.45534456121374	5.04936841611277	1.28496921928414e-06	4.78278269627105e-05	4.86746267290738
HUWE1	0.624652888763558	8.05844490973518	5.054426979657	1.25627281726913e-06	4.75224010845038e-05	4.86551117114593
PDCD2L	0.754296799862983	1.16964537136769	4.98632640175444	1.70060746589003e-06	6.00267568324294e-05	4.86510048575878
RGL1	-0.909454686771952	5.83252041494008	-5.05384175125334	1.25956059738606e-06	4.75224010845038e-05	4.85832868512973
PTPRA	-0.571964490617717	6.48842358599713	-5.05349023798564	1.26153939636517e-06	4.75224010845038e-05	4.84899898313658
LRRC46	0.960646421036837	-0.456552775475968	4.98735142225576	1.69290665966916e-06	5.98727994369382e-05	4.84019816422131
PREX2	-1.30683386311971	3.14338566746279	-4.99750596511961	1.61842350152314e-06	5.75792694559751e-05	4.83722710012549
S100A2	2.13076435577383	1.69198178267697	4.97180263574398	1.81344549259715e-06	6.32485455523478e-05	4.80482553200544
LINC02257	2.53216786992758	-3.00877716865882	5.00455951155423	1.56856909114706e-06	5.60279130943386e-05	4.80276903203802
ZNRD2	0.691895633669843	4.27962602025958	5.01517144631706	1.49636218942152e-06	5.39864595946023e-05	4.8025558058927
IDH3G	0.614057694472524	6.03177381326432	5.041252268397	1.33234630084854e-06	4.92583536505468e-05	4.80098144601875
ALDOA	1.01714954908801	2.30578627784206	4.97191440942764	1.81254996738661e-06	6.32485455523478e-05	4.78778593480424
RCBTB2	-0.857184772845283	4.19183102549558	-5.00817014935157	1.54362944064465e-06	5.54685761527038e-05	4.78501474800557
RBM28	0.491515420004166	4.86978880178415	5.02161556412794	1.45410089634148e-06	5.29948844965429e-05	4.77303473719031
LONP1	0.51857261293907	7.1056889616129	5.03347165950476	1.37935549423215e-06	5.0886201414058e-05	4.76467469320172
DEPDC7	1.03436144726982	2.01775449198624	4.96037203467962	1.90733027439723e-06	6.49949464294272e-05	4.74578207924171
ATP5F1E	0.671693175343282	7.75388661003445	5.02537386466023	1.42999113690578e-06	5.23289205629744e-05	4.74292076637703
RTL8A	0.529482610883176	5.85384377873872	5.02473171963938	1.43408285727686e-06	5.23717713112655e-05	4.74067455870818
NEXMIF	-3.25776552694763	-0.104001737625091	-4.97455953286666	1.79148220250856e-06	6.28631455443853e-05	4.73860440795645
LINC00954	-1.56528807501195	-1.26966103423703	-4.96767897424702	1.84678590269672e-06	6.39410596286503e-05	4.72762563029442
S100A10	1.12696825720436	7.78056396580996	5.01767212319396	1.4798226983167e-06	5.37139692378882e-05	4.72154730113273
SDK2	-2.48520501700457	0.461834245242459	-4.95015549981014	1.9952225226541e-06	6.71225798381064e-05	4.7134196699364
TXNL1	0.48102478895912	5.97738792915648	5.0131026720064	1.51018064041846e-06	5.43756005288021e-05	4.68476650725811
JMJD6	0.564175120256982	5.34996692834771	5.00471207153584	1.56750744659366e-06	5.60279130943386e-05	4.67750455049799
METTL23	0.645585241677645	3.5346957475265	4.96706285168873	1.85181815207939e-06	6.39787115316677e-05	4.67163337255379
DNAJC27	-0.633692476639159	2.27606615900872	-4.9415715522909	2.07209677728956e-06	6.90609057873219e-05	4.66551524150217
ROBO2	-3.23519365078235	-0.499898654464778	-4.94027768481855	2.083930543923e-06	6.93264537719541e-05	4.66366622556622
SDC4	1.15505750317412	6.39109338846326	5.00579575126791	1.55998631878593e-06	5.5944229364301e-05	4.66303519526905
TANGO2	0.623411577372914	3.42815093110934	4.95833012293144	1.92459080187533e-06	6.53595410386866e-05	4.66107314666379
SLC26A6	0.742962024316029	3.86233624645382	4.96808727090865	1.84345840886688e-06	6.39410596286503e-05	4.65024632855072
L3MBTL3	-0.701229317803064	3.10767455580868	-4.95367660716647	1.96449578922835e-06	6.64629698050067e-05	4.63920488399725
PITHD1	0.56592056530712	5.70117724905455	4.9987671523456	1.609397896869e-06	5.73719954050856e-05	4.62587328575347
IRAK3	-1.23151514847817	3.42465748173337	-4.96256467167735	1.88896292271287e-06	6.47462754920568e-05	4.61847708997529
GNL2	0.466121253602306	6.11894595577389	4.99552022876895	1.63273398315783e-06	5.79733723802042e-05	4.60497677271161
MSL1	-0.483413676414071	6.46806659011049	-4.99339757704254	1.64816700685392e-06	5.84056968377423e-05	4.59331727857829
CASD1	-0.573295971980225	4.4131810705337	-4.96763282223834	1.84716239404611e-06	6.39410596286503e-05	4.58845967878487
ITM2A	-1.99683240953801	4.60293510395535	-4.97367405155571	1.79850824205127e-06	6.29864282973072e-05	4.58438534475858
GPATCH3	0.520476978436634	4.08193908297287	4.96335646045956	1.882372519056e-06	6.46605778528604e-05	4.58233374596626
DUSP16	-0.765951628233273	5.00476885989918	-4.97491063169842	1.7887037165423e-06	6.28631455443853e-05	4.56805872531706
ZDHHC15	-2.51109868202865	1.05816202964653	-4.91434092095183	2.33545844692811e-06	7.64180755691021e-05	4.5593166221575
ZC3HC1	0.474594455854856	4.14606187240921	4.95484446541201	1.95440632057089e-06	6.62466157545493e-05	4.55260754230983
ACVR1B	-0.668276670514392	4.43884081507112	-4.96467211579916	1.8714710586682e-06	6.44094962629165e-05	4.54692569204481
FREM1	-2.87371261006419	1.24456107354851	-4.90714275613975	2.4103307239627e-06	7.81548647583638e-05	4.54300744976173
MAP7D1	0.507076593115038	7.78706900595165	4.97724392360534	1.77034475370544e-06	6.23655241231674e-05	4.53259546815934
LNCAROD	2.1919831755309	-2.51421495840024	4.92112272049513	2.26698376593666e-06	7.45858457009361e-05	4.52371956797987
HSPBAP1	0.5707949258639	3.28635157084514	4.92217766750749	2.2565086836016e-06	7.43776786868755e-05	4.51367405210866
CELF4	-1.86466524276915	-1.48621021173696	-4.91830913431304	2.2951523914981e-06	7.52783101329294e-05	4.50876112633619
DNTTIP2	0.408807473513429	5.92350607657532	4.97141248837222	1.81657470076734e-06	6.32485455523478e-05	4.50639420884151
FLNA	1.05992272167597	11.4969153945447	4.95134611852345	1.9847808400633e-06	6.68968143668703e-05	4.49353854845037
FOXO1	-1.00454929856517	4.81812721626137	-4.9482569276186	2.01198328468921e-06	6.75596859134125e-05	4.47901638213116
CLPP	0.499637108689622	5.9423403196026	4.96487300572569	1.86981189512718e-06	6.44094962629165e-05	4.47884141979008
FAM225A	1.72937669817175	0.32197168349676	4.88950498726923	2.60376395995512e-06	8.35207362539451e-05	4.47107035064764
GPKOW	0.482117738009675	5.22210205524941	4.95199108657968	1.97914665494353e-06	6.68325398677825e-05	4.46446419079036
MTPN	0.544081148035385	7.34627697034875	4.96117093904352	1.9006180053574e-06	6.49142503886923e-05	4.45965028245578
GET3	0.515978674486401	6.46321766293163	4.96219002998907	1.89208902781985e-06	6.47462754920568e-05	4.45950559013579
POLE3	0.516063343746933	6.17255819435832	4.9600277311144	1.9102301471367e-06	6.49949464294272e-05	4.45522748081938
LINC00520	2.682121020568	-2.72828106433587	4.90074557055122	2.4788210437118e-06	8.00860182608943e-05	4.42311433454654
SFRP1	-3.64231300687432	4.16359025686138	-4.89427180961312	2.55005083838184e-06	8.19443755968187e-05	4.42259714504505
WDR70	0.450414117212207	5.09214323529427	4.94228112504834	2.06563470261253e-06	6.89737352933803e-05	4.41984830257562
ABCC6	-1.8229464702295	0.239245703617227	-4.87681170654333	2.75219753207776e-06	8.70364267154962e-05	4.40059604252328
BCL2L12	0.593257604717891	4.00587427091406	4.9181825979333	2.29642717320352e-06	7.52783101329294e-05	4.39598002863573
NARF	0.590594514947176	5.68481556674729	4.94257747897264	2.06294160131022e-06	6.89737352933803e-05	4.39059126372525
COL3A1	-1.09324215312151	12.776525005362	-4.91100097670228	2.36991432881082e-06	7.74042510562965e-05	4.38867631805203
KPNA2	0.869239587973386	6.49429902144992	4.944640027382	2.04429242875393e-06	6.85162757756759e-05	4.38669405628563
OSER1	0.527048509856168	5.4626269290387	4.93409243597301	2.14141296345843e-06	7.09753712528154e-05	4.37647466184301
SETD6	0.62730148544332	2.93014924359019	4.87707622598048	2.74902221269357e-06	8.70364267154962e-05	4.36986262929458
EXO5	0.587824615670177	2.27076792545749	4.86952822965027	2.84103916962682e-06	8.87503020044921e-05	4.36816159054156
CWC25	0.391819027779015	4.36767244308026	4.91007004266705	2.37960565072967e-06	7.75794707695157e-05	4.35508094842923
ELN	-2.29831273702061	7.49703502466769	-4.93120801101036	2.16874235435364e-06	7.16164257015013e-05	4.35144522780545
NDUFA4	0.652245423206836	7.32968078187895	4.93516977522871	2.1312913134197e-06	7.0770712112831e-05	4.34688290750793
PEDS1	0.569021246282871	5.9366952762758	4.93126069077227	2.16824020358395e-06	7.16164257015013e-05	4.3413373958784
ANGPT4	-1.97552879731026	-2.22085094463036	-4.88029536337006	2.71066278255963e-06	8.61788906987176e-05	4.3368021434594
EPOP	1.1163074939296	2.32229793722158	4.863991795802	2.91042403510065e-06	9.02886044522313e-05	4.33467298509747
RNASEK	0.803002962969741	-0.168827261077599	4.85865668769383	2.9788379346541e-06	9.20109041803531e-05	4.33396552397792
CPT2	0.513422258039907	3.14180012501437	4.87365475432631	2.79036939877395e-06	8.74722267297477e-05	4.33144649228434
POLA2	0.77469636950978	2.84638044289279	4.86699383789687	2.8725999040706e-06	8.94246334720311e-05	4.31536814513174
PNMA3	-2.24359650452273	-0.714801932356106	-4.85751337994989	2.99370042164072e-06	9.20109041803531e-05	4.30966010157157
ETNK2	-1.73761617930354	2.20835690001474	-4.84787888595408	3.12183139558398e-06	9.47166814792155e-05	4.30171204189808
OLR1	2.37217906134184	-0.567656022026256	4.8513929293694	3.07449361146175e-06	9.35947351568273e-05	4.29906113488131
LINC01963	-0.915560485551988	2.55320987572176	-4.85708521689899	2.99928482221179e-06	9.20109041803531e-05	4.2893315797504
DDX11-AS1	1.12975371075002	0.174281773355514	4.84698578644769	3.13397445885911e-06	9.49244865233154e-05	4.28695870268728
CYP2W1	-2.87430178576928	-3.13938032987582	-4.87457184861915	2.77922790781258e-06	8.72755439842161e-05	4.28310517463954
MIR210HG	1.52656728421849	1.78852277964122	4.83986716480177	3.23241287141189e-06	9.73217341233692e-05	4.27101223221325
NAALAD2	-1.52858230163003	0.605724210477419	-4.8392672190259	3.24084462322989e-06	9.73393382565079e-05	4.26685726571554
TOMM34	0.581735907923107	5.20773872348032	4.90932157293126	2.38742532167717e-06	7.76931459945433e-05	4.26440621956409
PODXL2	-1.69712559556035	2.28543824702023	-4.8541246513064	3.03817572702213e-06	9.29650664867472e-05	4.26065572797224
TTC9B	1.33149318648922	-1.9356035744685	4.85688791848401	3.00186152169464e-06	9.20109041803531e-05	4.24757299796841
CBR1	0.717664104622998	5.49411842893385	4.9040122585019	2.44361436131981e-06	7.90910633805513e-05	4.24319940036548
TGFBR2	-0.78830593780974	7.59462556180108	-4.90743034931832	2.40729515949098e-06	7.81548647583638e-05	4.2430141972995
KNSTRN	0.834859480224736	4.07246062697451	4.87185976527785	2.81230157966023e-06	8.8005898123713e-05	4.24017330433164
GALNT8	-2.80477091990018	-0.790781009387981	-4.83479902892298	3.30431516235755e-06	9.87494586270555e-05	4.21844195795631
FGF10	-3.25670286281516	1.97203465484115	-4.83064474971111	3.36440570903048e-06	0.000100045039417289	4.20807340940228
MRPS5	0.48832209611573	5.54142483313805	4.89613337350274	2.52936754445663e-06	8.14256542902187e-05	4.20330103057213
PLCE1	-1.01117289625872	4.05314146581401	-4.86525149495372	2.89449408729843e-06	8.9950040692111e-05	4.19319970537864
EXOSC9	0.451123883535396	4.52574981078035	4.87479833508305	2.77648304110546e-06	8.72755439842161e-05	4.19269824477693
ASS1	-1.81704968351448	5.51976711928818	-4.88593688076538	2.64468596648175e-06	8.46819001160434e-05	4.19252866904111
AEN	-0.739336814758463	4.72971143521694	-4.88273845937476	2.68189753051729e-06	8.55678018144227e-05	4.19217302927974
FAM171A1	-1.16617017749334	4.18413514168764	-4.87475577057464	2.77699869431415e-06	8.72755439842161e-05	4.18302082915841
LEPROT	-0.503281813962807	6.68804243947245	-4.89626833281806	2.52787439082233e-06	8.14256542902187e-05	4.18216709120433
PRR11	0.991268573849892	4.75103242292587	4.87850551586256	2.73192620224719e-06	8.67011835973352e-05	4.18034851307457
TRAIP	0.876909287422069	2.83947492161025	4.83135243726464	3.35409492810237e-06	9.99041132156205e-05	4.17693788705822
ZNF25	-0.67611064159793	4.37419141437532	-4.85797036631102	2.98775120349051e-06	9.20109041803531e-05	4.15361726820375
SIRT1	-0.59189840455003	4.33142395742261	-4.86107283030505	2.94766401407001e-06	9.12859472129349e-05	4.15343273726725
CCND1	-1.45000396083714	6.20098622969436	-4.88378682330765	2.66964492512313e-06	8.5328704371449e-05	4.13595320543347
NFKBIB	0.641435124263671	4.76077053851927	4.86742199530247	2.86724431857228e-06	8.94131441327296e-05	4.1329346616164
SARS1	0.461222379351558	7.32292863862704	4.88198481004331	2.69073936230974e-06	8.5697420080952e-05	4.12641084408049
MRPL58	0.583602764821233	4.22980945052763	4.85161175824051	3.07156887905501e-06	9.35947351568273e-05	4.1193757504341
LINC01524	2.31631719346611	-3.81850150400727	4.83969495686834	3.23483093734471e-06	9.73217341233692e-05	4.11893520888874
RAB4B	0.953979001817534	-1.43310748709564	4.81520057757914	3.59722229906946e-06	0.000106088475402326	4.11492543665361
LINC00942	1.8299392845173	-2.56421719913401	4.82106043282015	3.50710600918089e-06	0.000104108191025582	4.09581738013347
EIF2S2	0.475069497881696	6.58747514391934	4.87557151546993	2.76713238653029e-06	8.72755439842161e-05	4.09505242254368
RFLNA	-2.67986349013421	0.394411640850261	-4.79439226445564	3.93570174509787e-06	0.000114008187385056	4.09142495653841
LPXN	0.985732826271554	4.01956831463656	4.83822925806698	3.2554826700786e-06	9.76154845437783e-05	4.07117658718608
KIAA1522	1.1686467018535	5.36373985816965	4.85100891104289	3.07963268878078e-06	9.35947351568273e-05	4.06314834782227
PLAG1	-2.05066684094084	0.416713321562509	-4.78605679998178	4.0797696122353e-06	0.000116256091430497	4.05818780071103
S100A3	1.58088735663102	1.84263479280214	4.78956483158515	4.01852618419781e-06	0.000115289908814161	4.04551916905229
AP3M1	-0.439208611325541	5.08598322702773	-4.85346440198847	3.04691537071684e-06	9.3073661860858e-05	4.04516545489026
NAALADL2	-1.23959148982362	1.91642845990466	-4.78578109973269	4.08462091356942e-06	0.000116256091430497	4.04142546584553
IL20RA	-2.98323153977255	-1.58338168017838	-4.78770826138354	4.05082657800096e-06	0.000115661419379196	4.03313612947386
RALY	0.48693712169896	7.79953754063841	4.85730094831817	2.99646984231588e-06	9.20109041803531e-05	4.03075088211557
EYA3	0.483681612077209	4.67003257112633	4.84225171923048	3.19910950313264e-06	9.65710984859788e-05	4.02859074800005
PPP1R35	0.710610001519724	2.23081524248738	4.78194714346013	4.15266583615177e-06	0.000117632624183313	4.01487784310694
LRRN2	-2.52155812737418	1.55227429587698	-4.77462956574202	4.28559620825448e-06	0.000120825511965741	4.01307709078573
EBF2	-1.69473287202608	3.35756158940664	-4.81651237239413	3.57685597263958e-06	0.000105661621821088	4.00144964536138
CDR2L	0.6826881503205	5.32206525922822	4.84470652229576	3.16517235775857e-06	9.57077665210268e-05	3.99709684997754
TAMM41	0.448182562105031	3.09036298703985	4.79332747425975	3.95382710781015e-06	0.000114164370161262	3.99626966678971
SYN2	-2.10747378329427	0.159074473629539	-4.77099448595964	4.35315263945264e-06	0.000122345423163049	3.99561575897794
AFF3	-1.92637876183426	2.49966386188434	-4.77358419087926	4.30491941368539e-06	0.000121179764531857	3.99491369554792
FUT11	-0.519310171749187	4.65457280608023	-4.83508027011027	3.30028487600355e-06	9.87494586270555e-05	3.98429074271592
RAD54B	0.933832969124585	0.18580115718053	4.76644082982858	4.43923567523198e-06	0.00012398743752739	3.97658526900476
ZNF232	0.649700503596701	2.90140117781994	4.78231034701483	4.14617295324066e-06	0.000117632624183313	3.97401676571918
GLI2	-1.27683094752427	3.9376930172426	-4.80622450273466	3.73962485898408e-06	0.000109567342069352	3.96538654077818
HAGHL	1.29222635114431	1.19184968175584	4.76242741742953	4.51646977029712e-06	0.000125948397280245	3.96221982920329
EFCC1	-1.66482164309037	1.11573445384992	-4.75987974475181	4.56617015118788e-06	0.000126939530203023	3.94985805855722
LETM1	0.572549494262615	5.39034668498008	4.83264944296338	3.33527737048751e-06	9.95089160236464e-05	3.94290083564569
SFI1	0.697381556634871	4.30286576658776	4.80361912546081	3.78197043308261e-06	0.000110627262374558	3.94249438888193
ESS2	0.440354301732802	4.8565812856646	4.82069527440772	3.51265716192501e-06	0.000104108191025582	3.93974022067915
PPP1R14B-AS1	1.62102214964789	-3.59426661305336	4.78812558716651	4.04354416697906e-06	0.00011563762433509	3.91925684880631
METTL2B	0.451492977744407	4.33791302743982	4.80110658752301	3.82324662392457e-06	0.000111470951566815	3.89733235253612
ZNF433-AS1	0.813153664607894	1.07335685072353	4.74429191958318	4.88198368409307e-06	0.000133851451742313	3.89294466870995
TBCEL	-0.546864652224334	4.23127541866118	-4.79339780296536	3.9526274509224e-06	0.000114164370161262	3.88794268611056
LAMA2	-1.86782671063433	4.34459668582032	-4.81098664734419	3.66340851155011e-06	0.000107863018096232	3.88082063834737
CCDC8	-2.25171953952895	3.01315498668542	-4.77826126620349	4.21911636926019e-06	0.000119326459964045	3.87022043584868
LRRC42	0.506195613433629	5.00807372944542	4.80713944761992	3.72486333522017e-06	0.000109410312825848	3.86579275773618
HIKESHI	0.496620893789316	4.8819854754129	4.80314336583543	3.78975299301797e-06	0.000110674366315644	3.86574254345118
EIF4EBP2	-0.439980109585058	6.97567717036531	-4.81877752781213	3.54195081171427e-06	0.000104803168324833	3.86111701794979
MBD6	-1.18095039678668	5.36399374582381	-4.80693458842517	3.7281635790861e-06	0.000109410312825848	3.85887313140103
PHF5A	0.470497250372049	4.65909633245722	4.79287631722377	3.96153126707353e-06	0.000114202921462854	3.83404725112714
MCUR1	0.510317273561574	4.92247385655747	4.7914792630878	3.9854802794683e-06	0.000114708903517089	3.81034633362601
CDH10	-2.63012277304602	-3.45810396450911	-4.75211279560379	4.72097668359578e-06	0.000130635544619685	3.79636139562613
MTX1	0.478898279997046	3.88929975331538	4.76686607594103	4.43112752738298e-06	0.000123954052563969	3.79221859865468
CCDC107	0.86012848246022	2.26878027145507	4.72232713695225	5.3630915289857e-06	0.00014548501392775	3.78995847831147
PSMB6	0.613654756770245	6.54216616971525	4.80030445267555	3.83651577434218e-06	0.000111676240827483	3.7827492346046
DYNLL1	0.356464156345045	7.56297890822373	4.79721105828436	3.88810640140323e-06	0.000112994547623276	3.77842729434355
WNT7B	3.3427202919071	-2.03820539027579	4.72395531210813	5.32590921740523e-06	0.000144695269965596	3.76939163593239
LIN37	0.898986667336445	0.0327990833873875	4.71397256410806	5.55786671549556e-06	0.000149636798912239	3.76855724236035
GFER	0.588807338673435	3.10141389679168	4.73623252021804	5.05345426499041e-06	0.000137920073707067	3.76557878016259
TNFRSF10B	-0.827140421757204	5.30245360527628	-4.79030111465782	4.0057855846285e-06	0.000115108559804445	3.76503137044331
TAX1BP1	0.480535849886537	6.83151725429503	4.79601342146116	3.90826002423894e-06	0.000113396457111049	3.76463871597175
PRANCR	-1.5362427555699	1.48710340544991	-4.71256984608457	5.59123276758994e-06	0.000149652093495631	3.7511060881183
HIF3A	-3.17877745194672	1.95360439310492	-4.70623400470106	5.74437012602984e-06	0.00015214520048721	3.73986823637413
ABCF1	0.469002762711798	6.72764716263174	4.78835278310364	4.03958488602551e-06	0.00011563762433509	3.73306187544822
FEZ2	-0.497506908271519	5.60710743880466	-4.78255873490676	4.14173825527751e-06	0.000117632624183313	3.72875272927118
CHD9	-0.69819060916656	5.28154034219494	-4.7769889084659	4.24229302957451e-06	0.00011979300206819	3.72717264633718
RBP7	-1.68446107089804	3.96971634202555	-4.74572426758098	4.85210415944121e-06	0.000133235956635437	3.71948217772749
UPF3B	0.591249196800102	4.15297722840423	4.74683386226915	4.82907912268957e-06	0.000132807082437035	3.71542505250228
CFL1	0.537805646905721	9.3903191742193	4.76855705599709	4.39902725913402e-06	0.000123441248487531	3.70569266306394
C4orf46	0.653905629126783	4.24550073838786	4.74976810982317	4.76869918519956e-06	0.00013135538484666	3.69970812931549
CCNE1	1.30647021768686	3.39453762793189	4.71825160477665	5.45726761183042e-06	0.000147593160705477	3.68766805102156
USP35	0.73171189534631	3.17657555025009	4.71190159644547	5.60719626410633e-06	0.000149652093495631	3.68319256539842
PUSL1	0.727762994451206	2.98389856075781	4.72082800690625	5.39754875323109e-06	0.000146198559961007	3.6810983219506
PCDHAC2	-2.31388089183218	-1.93775793341701	-4.7034430519408	5.8131068530695e-06	0.000153512251815006	3.68104288512762
BTG2	-1.08364953274384	5.94265007305878	-4.76775302112863	4.41426227721402e-06	0.000123675213894882	3.67766232363213
TXNDC2	1.36242343590242	-2.8470706924472	4.71254762660365	5.59176285116379e-06	0.000149652093495631	3.67300401908152
HDAC8	0.485992477731854	3.26550270283424	4.71665318549984	5.49463827107173e-06	0.000148380058491848	3.67033072124414
DOHH	0.512145379705236	4.36478128183958	4.74342360408782	4.90018377591405e-06	0.000134145336314374	3.64746559085533
DTX3	-1.69748194006015	5.70459393154836	-4.75439810963431	4.67490744509163e-06	0.00012956068840485	3.64397397663295
CPAMD8	-1.45291056523389	1.50364521581585	-4.68599707588221	6.26114134701403e-06	0.000162944158916268	3.6394810159164
ABCA10	-2.20469176363033	0.460194785249329	-4.67754741105014	6.48996263256681e-06	0.000168166936364965	3.62818454891074
C5orf15	-0.545702391846512	6.1031132716463	-4.76196296620079	4.52549116720556e-06	0.000126004009501806	3.62649444932871
RNU6-403P	2.12149799076249	-3.92087070649503	4.71184665128061	5.60851078183391e-06	0.000149652093495631	3.62425729055628
CDC20	1.31202372960194	5.28720054593445	4.75108982594614	4.74174057607625e-06	0.000131007935700498	3.61707713483392
MANSC1	-1.09042488398515	4.02975167560752	-4.70853001435788	5.68841280886673e-06	0.000150885991236375	3.60969661651889
MAML1	-0.591873099854064	5.84915721409996	-4.75459280587635	4.67100276777784e-06	0.00012956068840485	3.60960316147044
CDC26	0.57211216322011	3.10344251967011	4.70359337501827	5.80938446050051e-06	0.000153512251815006	3.6035998745733
LSM4	0.5408124469695	6.42813001179903	4.74975499328564	4.76896746055297e-06	0.00013135538484666	3.57506657428139
GNG5	0.78551928951196	2.41295177146248	4.67537316364558	6.5501372730878e-06	0.000168993541645665	3.5688421447839
RECQL4	0.950664660586456	4.26026596913566	4.70983200091951	5.65691592529224e-06	0.000150680428998082	3.55147600722609
EIF3I	0.46866139426839	7.5876685523457	4.73840904613627	5.00658107959423e-06	0.00013684909350336	3.53831678742857
CRIP1	1.34234352437358	-0.276171321661031	4.65425379364268	7.16339574648465e-06	0.000182467735342585	3.53445392669111
DOCK1	-0.642464734514816	6.12352278608305	-4.73329787454077	5.11732663424481e-06	0.000139451039329246	3.51184855100005
LRRC3	-1.79071429737207	2.82229972134267	-4.65860236071794	7.03275306824973e-06	0.00017989200466018	3.50994462205464
PKP3	2.0154106023445	-0.53037736722511	4.64432357055174	7.47057505526774e-06	0.000188403489895929	3.50307979560177
EXOSC2	0.469264971364688	4.6180788490212	4.70919686013411	5.6722597498023e-06	0.000150680428998082	3.50202521289357
LRP5	-1.24525650528178	5.39590138778379	-4.71251551999652	5.59252889481671e-06	0.000149652093495631	3.49731215188996
SGSM3	0.839782371210622	-0.653586737729217	4.64459299869042	7.46207518948467e-06	0.000188403489895929	3.49033044402539
SLC39A9	-0.463064481522581	6.13431246899661	-4.72704825567628	5.2559617170722e-06	0.000143011607813083	3.48678917494092
ABCA8	-1.97480368575113	3.42095883663883	-4.68623768804913	6.25474099861082e-06	0.000162944158916268	3.48078261663518
BCAS2	0.434874117317043	5.01590155817577	4.71187109779264	5.60792588241721e-06	0.000149652093495631	3.48042648904875
LINC00958	2.40945106399023	-3.68852994198383	4.66757303384701	6.77048260204548e-06	0.00017389439302967	3.4791032341874
S100A13	1.01392592186709	3.88524812860466	4.69301517690398	6.07703352341268e-06	0.000159308900743147	3.47893320364739
SLC25A21	-2.24052332973023	-1.67192219416136	-4.65637729489505	7.09930981449141e-06	0.000181335789577843	3.47279184455811
AVPR1A	-1.49537699759701	2.01926729761823	-4.64879577178737	7.33069007310402e-06	0.000185397184345315	3.47005115660694
COX6A1	0.625479492973827	4.41276724906229	4.69404346628822	6.05050155690834e-06	0.000159308900743147	3.46440450756024
AGFG1	-0.496749660073686	5.89316624925124	-4.71567535554019	5.51762156846952e-06	0.000148776650141695	3.44266866499136
LUCAT1	1.71263664062737	-0.513856842634454	4.63369299437355	7.81351173900059e-06	0.000196028025135073	3.44182745296225
RAB9A	0.595932475731372	4.74395019187834	4.69745742762399	5.96321497132602e-06	0.000157244717133598	3.4394424748136
FAM104A	0.459635070513831	3.76503651686841	4.67166603393821	6.65398154083484e-06	0.000171209830969759	3.43540096797726
ZNF141	-0.655374761596208	3.30559805662608	-4.65344047618448	7.18808886846041e-06	0.000182563203258305	3.43095165839837
SOX8	-2.1617199722739	-0.365582051167729	-4.62605947186183	8.0690911703525e-06	0.000200397332099156	3.43017600877964
SKA1	1.14725522354689	3.21533485891244	4.6542345918577	7.16397778602309e-06	0.000182467735342585	3.42725776531132
SLC3A2	0.630949323085586	7.47019002222956	4.70941194423073	5.66705921593614e-06	0.000150680428998082	3.41810600573803
NUS1	0.527892344306557	4.77888818712096	4.6902728971719	6.14834097824821e-06	0.00016094292274594	3.41233888641525
ANAPC4	0.426142463537993	4.45259190131097	4.67994185692884	6.42431189657732e-06	0.000166706710010894	3.40942424504429
SLC6A8	1.36367655628145	5.47045192052553	4.68724281469657	6.22807267534417e-06	0.000162555416508874	3.39478125508428
METTL17	0.581969210227379	4.0161710077246	4.66109839543638	6.95880840594787e-06	0.000178254847895788	3.38857496203368
CCDC137	0.500020301082106	5.07900846986248	4.69321116901827	6.07196786699476e-06	0.000159308900743147	3.38578759344019
CMSS1	0.613694569026626	4.54774100679605	4.67162511907344	6.65513647793886e-06	0.000171209830969759	3.3611668489677
TREML1	1.55534777461082	-2.55881440676234	4.62388483154189	8.14336590867563e-06	0.000201693480708807	3.36107492031432
KIF2C	1.18689682211911	4.80685474022232	4.68036830142205	6.4126872012336e-06	0.000166646223485971	3.35999436501179
POU5F1	1.41460136923138	-0.197979675924921	4.60943891088753	8.65378929523118e-06	0.000212854726821386	3.35883733734583
MAML2	-0.724593048350847	4.5975657563544	-4.66728048349453	6.77888465382519e-06	0.00017389439302967	3.35242458494796
STOML2	0.541455931216567	6.4134708958257	4.69354398083332	6.06337528653231e-06	0.000159308900743147	3.34605363138822
SUGCT-AS1	2.5974792393255	-1.91163066133804	4.62387282504084	8.14377781680757e-06	0.000201693480708807	3.34458924381322
AP5Z1	0.476616101816185	5.7359857256792	4.68976837050136	6.16154796772799e-06	0.000161053522754126	3.3387115710934
GPN2	0.361064764099551	4.89209623491174	4.67617689875033	6.52783048745706e-06	0.000168660703848116	3.33479068793586
FAM225B	1.6833695305742	0.0474897837974492	4.59780871782797	9.0870327831807e-06	0.000220486582997582	3.32246420383038
SCNM1	0.617300495820597	5.27065885355551	4.67627616112526	6.52508066754367e-06	0.000168660703848116	3.30800696346366
TRIM71	-1.79282837124832	-3.0906196792131	-4.60965191972207	8.64604338083191e-06	0.000212854726821386	3.30032355657843
RAB11FIP2	-0.603800378020606	4.42882565802276	-4.65372707936038	7.17937794483603e-06	0.000182563203258305	3.29632761983322
NR1D1	1.26569423101418	4.74985004912767	4.65207490092069	7.22973412842094e-06	0.000183102207142254	3.27827411874933
EMC6	0.901342376700122	-0.844073854484008	4.58280151342386	9.67709207869714e-06	0.000229827732533932	3.25444325756481
MRPL39	0.471833948669777	4.08481334199079	4.63293367865102	7.83858018056276e-06	0.000196030099327295	3.25333039494654
ZC3H12A-DT	0.97280915283603	2.21631905639441	4.58641907102652	9.53156235143758e-06	0.00022818483915037	3.24243033961811
RELL2	1.00288686645588	-0.209907533350649	4.57518286896243	9.99062525339202e-06	0.000236334962293631	3.23175789672585
RNU6-415P	-1.1697722065	-2.94746568131874	-4.59746116599276	9.10029651846357e-06	0.000220510022800771	3.2304065681412
SSPOP	-1.07483372204498	-0.661188905364776	-4.5739736456806	1.00412816200758e-05	0.000236908185170499	3.22233569885703
TP53BP2	-0.538467158835239	5.24422671395023	-4.65306737578784	7.19944405847606e-06	0.000182592972294956	3.22143337928908
PBDC1	0.698968514233413	4.58568617210622	4.63896891399196	7.64145534204051e-06	0.000192442325474899	3.20947532402876
BTRC	-0.472106595344771	4.18560131197654	-4.63359833830118	7.81663253424667e-06	0.000196028025135073	3.2086886448851
OXSM	0.452428878291421	3.09060234410361	4.59168380259685	9.32353599906051e-06	0.000224403119461952	3.19963378578754
HEATR5B	-0.55663300048283	4.40451813760213	-4.62675235583949	8.04556347142808e-06	0.0002000901506327	3.1911765779503
RAB4A	-0.550854955245235	4.94334085211987	-4.63638280680084	7.72533027900877e-06	0.000194281763300009	3.19069179069598
QPCTL	0.81846294399925	3.52794203154243	4.6043988771866	8.83903317205225e-06	0.000215960842671387	3.18651877484182
ZNF280B	-1.86811941969936	0.213917572727171	-4.55440456653342	1.08963398054922e-05	0.000252106153615847	3.1587594023604
FBXO21	-0.596112142853056	5.30604583627979	-4.63257169291527	7.85055828644527e-06	0.000196056212582521	3.15481414721803
LOC728392	-1.27054453848883	2.6748116765978	-4.57354465585185	1.00593121907167e-05	0.000237021717334745	3.15200640520569
INO80D	-0.48361119562681	3.98592850389272	-4.60195367413483	8.93027859988606e-06	0.000217566339095865	3.1481998328057
MIR100HG	-1.14894379292096	5.20386846064075	-4.62755924082499	8.01824821401785e-06	0.000199965519785193	3.13966244860811
ACTR5	0.499696431024462	3.5364710200319	4.5898062219211	9.39721751931899e-06	0.000225269394838113	3.12687945042774
TPMT	0.656209129198038	4.66161872086242	4.62005595248026	8.2757484061069e-06	0.000204397306707855	3.11531351848952
LNCSRLR	1.5714066230505	-2.69471972665464	4.56337870392449	1.04958456961824e-05	0.000245693223470295	3.11390919170858
RPF1	0.457146774807126	5.06409899877158	4.62232827791196	8.19693482410894e-06	0.000202729983904962	3.11041315640683
MLEC	0.48581604077636	7.37397601605729	4.63298932536372	7.83674039693208e-06	0.000196030099327295	3.10505948695742
COMMD8	0.657333822718022	3.7132719118896	4.59073210121374	9.36081347425619e-06	0.000224828273182128	3.1023302003144
H3-3A	-0.449637316077775	4.2579156871088	-4.59627601104693	9.14566661558497e-06	0.000221310321301018	3.09901784915574
MRPL4	0.542214475399079	4.95836368384832	4.61851339823023	8.32966690162618e-06	0.000205446020925803	3.09286299910598
PDE8B	-1.45160331508396	1.55568304854939	-4.53780647534864	1.16762431842849e-05	0.000267049383338537	3.08632942189473
APOO	0.627300472533546	3.77369182336163	4.58418906133093	9.62102111101691e-06	0.000229626616482312	3.07975664715002
FAM180A	2.14191810262331	3.5422942830179	4.56214603349444	1.05500034314789e-05	0.000246317853554489	3.07870889131381
KIF18A	1.03537126757757	2.57757821368332	4.55470132802612	1.08828635546548e-05	0.000252106153615847	3.07808350674052
MAD2L1	0.801887637519845	4.52117409737926	4.60247108099733	8.91089548112568e-06	0.000217389478737503	3.07683404118813
UBE2L3	0.416378656304662	6.70663760982321	4.62683324456954	8.04282112026701e-06	0.0002000901506327	3.07501296246082
ASCC1	-0.422331954173038	4.46550935574961	-4.60098070129386	8.96683842335198e-06	0.000218160623838703	3.07478518180031
FHIP2A	-0.485240548324473	4.93859023808423	-4.60821361052524	8.69847673231919e-06	0.000213660803133172	3.05621154898515
APOC1	1.78928831763904	2.64945161104558	4.5597867479664	1.06544119258401e-05	0.00024714652036512	3.02988751451682
YAE1	0.489822514645196	3.3659543990295	4.55981058354245	1.06533521330814e-05	0.00024714652036512	3.02983007193366
LCMT1	0.437129278382896	4.88623359900375	4.59798599101122	9.08027463550771e-06	0.000220486582997582	3.01818146395213
COMMD5	0.569563490214388	4.85312884886287	4.59494064166248	9.19704878372321e-06	0.000221954618763043	3.00604371487262
KIAA1549	-1.53963904668352	1.83850306095579	-4.52568979082916	1.2279277553496e-05	0.000276657236722419	3.00378567914325
CHCHD2	0.45236331063411	7.56194515414086	4.60534286195916	8.80404866320574e-06	0.000215663110081888	2.99862874454018
SENP5	0.375625235445672	5.08390785797443	4.59297510180355	9.27318570256159e-06	0.000223491253807301	2.9961920016181
CSE1L	0.455042387015066	6.69580438267975	4.60690467492061	8.74646045684298e-06	0.000214545530029619	2.99509877388306
SAR1A	-0.39257561289801	7.12265939795609	-4.60436500359616	8.84029103345035e-06	0.000215960842671387	2.99137376988828
DNAAF9	-0.605824362313739	4.79157318143269	-4.58424793079656	9.61864913477711e-06	0.000229626616482312	2.98831414227573
ART5	-2.24082959571293	-2.6470222214626	-4.52564666057176	1.22814767961098e-05	0.000276657236722419	2.98045764036668
RPP40	0.78342649645994	1.94154617071163	4.52007834864419	1.25686203800785e-05	0.000280825262895553	2.97861818893859
TREM2	1.60699219974894	2.75483765009032	4.54321713490597	1.14162776294654e-05	0.000261771450350313	2.97218071350109
CLP1	0.489733105146838	3.40396150190304	4.54599563571894	1.12849570825535e-05	0.000259091633095092	2.96988435143578
KCNN3	-1.09215164178415	2.64751316876822	-4.52531243304719	1.22985321721226e-05	0.000276693827325384	2.96448724971148
DDX27	0.366885417098446	5.71908476557869	4.59530298764635	9.18307900709673e-06	0.000221916158593331	2.96393046010607
AQP7	-2.27751388679014	-0.91361376166933	-4.50775885291477	1.32270806279852e-05	0.000293170312410881	2.96254565827719
EFNB3	-1.77286480232553	0.825246975027644	-4.50516195865399	1.33700626005742e-05	0.000295244572033124	2.95997011489667
ZCCHC17	0.42572662333075	4.85586989470569	4.57836979900547	9.85829780664571e-06	0.000233821611072704	2.94170970270233
PPP4R3B	-0.422913554719795	6.11738047494807	-4.59059291350563	9.36627740042661e-06	0.000224828273182128	2.93652916737256
NYAP1	-1.80705074152456	-0.446510938419338	-4.49751890840824	1.37995745216333e-05	0.000301758487602518	2.93612324737932
CACHD1	-1.17732296574276	3.27499599047913	-4.53337743370507	1.18932844023914e-05	0.00026980978165597	2.93158863303214
GAS2L1	0.628998813177406	5.42501440004184	4.58396124729924	9.63020554317655e-06	0.000229626616482312	2.92943992625505
NHLRC2	-0.476688548103481	4.61567254244411	-4.56407385594463	1.0465422347588e-05	0.000245301291653072	2.92562445305315
EBNA1BP2	0.493354502589949	5.74827266489109	4.58324534417037	9.65912261890569e-06	0.000229827732533932	2.91332052892742
RB1	-0.722479169444421	5.08913280464825	-4.5762232141112	9.94724085017142e-06	0.00023561951873768	2.91171527885101
NFE2L2	-0.552487001238349	6.77444283740164	-4.58307438701225	9.66604037830554e-06	0.000229827732533932	2.90069451031278
TPRG1	1.57705841804994	1.95256631617471	4.49078410637271	1.41890384805714e-05	0.00030727493839991	2.89681205527234
BEND7	-1.20048923483615	1.91137840999186	-4.49569698738776	1.39039052531475e-05	0.000303297962401687	2.89651181789236
GARIN1A	1.15032385683593	0.0128745622637967	4.48566593027675	1.44920746327179e-05	0.000313081193059354	2.89617317948337
FAM87B	1.25991364042113	-0.54400208702605	4.48411590487801	1.45850716309147e-05	0.000314497098691748	2.89159252221255
NKAIN1	-1.88925484549997	-0.906257005848084	-4.48292248530911	1.46570647163168e-05	0.000315505194991929	2.8859598938216
HS3ST5	-1.98338667699768	-2.75436472958559	-4.50164699085932	1.35659666398017e-05	0.000298834579629341	2.88351261877988
RRP1B	-0.422395529844811	5.40033366452787	-4.57034540281149	1.01947662609149e-05	0.000239270096628881	2.87983381061392
LRRC51	0.626101207238645	1.74332096641476	4.48398929091414	1.45926934421691e-05	0.000314497098691748	2.87449674408632
MRPL40	0.558586452616301	5.00551410491633	4.56107152933109	1.0597431881561e-05	0.000247103447422979	2.87351409152857
YKT6	0.514911733979518	7.02281594935959	4.57476765700344	1.00079913132046e-05	0.000236433850114718	2.87052623522376
RYBP	-0.579677455120929	5.94246899172791	-4.57275299005816	1.00926681794996e-05	0.000237495581530981	2.8686531186771
SPATA12	1.64524106574368	-2.333715327703	4.49609552833449	1.38810184165219e-05	0.0003031675288997	2.86786352903172
SMAD5	-0.576825388084674	6.10696958045074	-4.57103956709565	1.01652271952764e-05	0.000238889500443645	2.86029313410415
LOC101927588	1.27385888315655	-3.33393439978882	4.5012429059789	1.35886644591683e-05	0.000298967291309629	2.85738705892484
MED18	0.532882831773888	3.89282291079877	4.52909231496999	1.21069715497467e-05	0.000273758016215017	2.85628359294753
GAPDH	0.668212302158478	10.3027303988747	4.55272650041055	1.09728458701639e-05	0.000253549097033388	2.8511819882938
VPS33A	0.526790720350883	3.67108087683644	4.52069970209929	1.25362608379094e-05	0.000280636084737818	2.84753830555077
CHPF	-1.03153372338682	7.34997558334487	-4.56277546380072	1.05223156367241e-05	0.000245991710146155	2.83300888987396
HHAT	-0.968381866063805	2.33612338784493	-4.48186820291341	1.47209489975872e-05	0.000316121361048785	2.83090411143525
ATXN7L3-AS1	0.826606197549815	0.285615272408682	4.46716555803909	1.56402912492982e-05	0.00032954883947258	2.82980802191304
BUD31	0.47345375472114	4.88576369583788	4.54906827655097	1.11414306866623e-05	0.0002571132479312	2.81819787761815
CHMP4B	0.435364195819215	7.51275688715528	4.56016743529709	1.06374977109618e-05	0.00024714652036512	2.8170765617774
DDTL	0.706443782593832	-0.313076732945959	4.46457832362468	1.58076880896363e-05	0.00033190591936214	2.81526416747869
GAP43	-2.37165422437956	1.54490504228953	-4.47584306636669	1.50912201537197e-05	0.000321378466242694	2.81392924780289
FARSA	0.436439799759139	6.0692470844449	4.56029267284735	1.06319389792452e-05	0.00024714652036512	2.8126599069559
LAGE3	0.753278782653316	4.47442101751644	4.53862087106657	1.16367522936236e-05	0.000266486086049764	2.80498870144036
SLC45A2	1.46292147255895	-3.07072508622881	4.47736797817825	1.49966687078927e-05	0.000319928318986298	2.80440578220149
CHODL	-2.62643268982641	-1.76674456759931	-4.46914411070794	1.55134299200719e-05	0.000327470982031123	2.80231471390203
DAPK2	0.9153384315533	2.51678231947576	4.47760601152536	1.49819611375178e-05	0.000319928318986298	2.795217591135
GNG2	-1.049977953448	5.04353332151658	-4.54715401738068	1.12306396735102e-05	0.000258175128186809	2.79213414738453
KCNA6	-2.82365896544358	-1.35656560345004	-4.46041265897483	1.60808417735445e-05	0.000336067102379285	2.77591756045901
PIGT	0.530053426619564	7.84853694475179	4.54797070920498	1.11924959851295e-05	0.000257628556494681	2.77401045931092
LTBP4	-1.60413486639565	7.23243153274944	-4.54861272855465	1.11625981308935e-05	0.00025727062607333	2.7721104997142
STRIP2	1.2337114653725	2.62249743816931	4.47198335545694	1.53331123708136e-05	0.00032544258019716	2.7715254975832
EPC1	-0.467535572462146	4.46982823737814	-4.52069776059649	1.25363618244935e-05	0.000280636084737818	2.75785564758514
LMNA	0.642003528579641	9.50745140449891	4.5301982870062	1.20514680743659e-05	0.000272847063183654	2.74644279784844
ATPAF2	0.603152017571088	3.69782531850845	4.49272621298928	1.40756558184302e-05	0.000305623004849643	2.73869601748807
LYSET	0.644142757694373	3.02666822783876	4.47110274484968	1.53888220211026e-05	0.000326166628440178	2.7377196014382
LOC574538	-1.77706878305978	-3.4457297862385	-4.46357627562618	1.58729840224973e-05	0.000332498220218925	2.72935219888537
PSMC3IP	0.912382546278637	2.3571664735991	4.4500284403595	1.67816908463841e-05	0.000347474016820454	2.72777602569203
PELATON	1.59774645677289	0.802076488562339	4.44422857386051	1.71858366226002e-05	0.000352584938764124	2.71990498868745
TMEM160	0.836125859554955	2.22637736107973	4.45764926422421	1.62645461364445e-05	0.000338328975374229	2.71968127043283
TRIT1	0.473841291514075	4.09804168343607	4.498800786699	1.37266213360559e-05	0.000300894923199044	2.71938331839317
POLR2I	0.792009169238892	1.92756344648247	4.4471084067338	1.69840072079038e-05	0.000350046245109107	2.7168784658983
TMEM184B	0.501435772783446	6.4017672837904	4.53625576834075	1.17517961197962e-05	0.000268434976081612	2.71408647547667
LINC01583	2.21078369579717	-3.63546451304219	4.45786868896091	1.62498857284372e-05	0.000338328975374229	2.71318491478876
TARS1	0.576151525186551	6.62676331187707	4.53587395415197	1.17704709073757e-05	0.000268519483257192	2.71258863426529
PIK3R1	-0.946907140613154	6.42673025385737	-4.53354477428961	1.18850137897007e-05	0.00026980978165597	2.71103157196001
SNRPC	0.497808207513311	6.030834548532	4.53375595119066	1.18745845317646e-05	0.00026980978165597	2.70730563780514
LDB1	-0.525281244091259	6.30455502042614	-4.53366624529707	1.18790137007331e-05	0.00026980978165597	2.70697104960343
SEPTIN2	-0.562788605347121	8.58358874648799	-4.52682981990219	1.22212840931955e-05	0.000275994767097088	2.70454280026774
MTA2	0.304647776316092	6.59663733855113	4.53319582831091	1.1902266314755e-05	0.00026980978165597	2.70107200810978
TDP2	0.398039445189383	5.09187611295226	4.52073001912723	1.25346840100884e-05	0.000280636084737818	2.69645732084363
OTULIN	0.560302932636104	5.16237711665837	4.51861578683611	1.26451074065043e-05	0.000282014205107001	2.68705158159786
HCCS	0.49176224530417	4.64464805020322	4.50537791666453	1.335811565352e-05	0.000295244572033124	2.68094047286206
PBX1	-1.30895871003564	6.52886668292045	-4.52218874353423	1.2459039341007e-05	0.000279953677222552	2.68005336364862
KHDC1	1.29617231527734	1.16007707108037	4.4266673883069	1.84674662545201e-05	0.000373325972277114	2.6771313492121
MGC27382	1.72510153617458	-3.75692476180381	4.44621269976161	1.70465359598093e-05	0.000350529170063464	2.67565575599201
GFRA2	-1.66259503994616	1.31908336853765	-4.42944367562668	1.8258902617114e-05	0.000370362424012977	2.67267040622406
NTMT1	0.560250172211209	3.94267955478447	4.48785886482207	1.43614800623269e-05	0.000310634136305891	2.66698174759574
ENY2	0.430342315641766	5.78967764054545	4.51993426682425	1.25761355253543e-05	0.000280825262895553	2.66309436429925
ZC3H7A	-0.426679596926275	5.61590411467894	-4.5162588345213	1.27693129157765e-05	0.000284077605326041	2.66184197529418
EDNRB	-1.34332839942637	4.86583234255491	-4.4926744175743	1.40786683400705e-05	0.000305623004849643	2.65866934374493
U2AF1L4	0.732758072269589	0.966003531541374	4.42100445585515	1.89000132997366e-05	0.000380354813106146	2.65177042985169
FGF2	-1.21925557517882	3.41832451748472	-4.45420236635604	1.64965213896606e-05	0.000342360098423616	2.64690073797511
PSMC4	0.456912177868428	6.56179148757425	4.51777426263963	1.26893193873328e-05	0.00028264867817921	2.64050987315993
SNX8	0.512729996429015	5.60544409941378	4.51557296287024	1.28056769538252e-05	0.000284533573059528	2.63862905160092
PCBP3	-2.31846113359822	2.14200332875799	-4.42834720848305	1.8341000514659e-05	0.000371187900934932	2.63625307682851
MBTPS1	-0.499430996795462	7.07999253780639	-4.51497111827999	1.28376681790294e-05	0.000284891371433387	2.63226786800104
PGAM5	0.467257504434192	5.00973701267471	4.49988890645044	1.36649868867121e-05	0.000299910501671523	2.62787583289281
ZNF516-DT	-1.25483954540827	-3.22776747881067	-4.42990871428547	1.82241897779249e-05	0.000370076950065653	2.62657282860967
BIRC5	1.05234362780105	5.57668394539525	4.50622072763877	1.33115890988274e-05	0.00029467914090256	2.61642454676865
NPIPP1	0.842063899981162	1.97448864547158	4.41862413889687	1.90847221469888e-05	0.000382783168699838	2.6155443530919
KANK4	-2.5595075506538	-0.49370426308774	-4.40987768620805	1.97784622969386e-05	0.000391985472851853	2.61406757306271
PLGRKT	0.750783930558477	3.78606839193481	4.46366897087735	1.58669328861274e-05	0.000332498220218925	2.61161501550406
ZNF558	0.765583289508924	3.89303084873644	4.45912735237572	1.61660362316321e-05	0.000337454244085442	2.61050587668929
INTS15	0.428961482599123	5.15990589147423	4.49751715969165	1.37996742978119e-05	0.000301758487602518	2.59658886941336
FBLN5	-1.36014062785168	6.1365572223231	-4.50083665277776	1.36115209591698e-05	0.000299103164606463	2.58854804315098
NMT1	0.36124063468685	6.71977530523787	4.50409764648195	1.34290916505416e-05	0.00029618332396785	2.58623720840764
ZNF264	-0.515758449795388	4.74668528362957	-4.48203372620985	1.47109013895382e-05	0.000316121361048785	2.58425203035547
SLC6A7	1.68353583405628	-2.93522856923047	4.41212314518247	1.95980803038655e-05	0.000389593323645911	2.57993224343295
SELENOH	0.649997170280332	2.21422741962656	4.41686828302083	1.92220855469672e-05	0.00038424884720476	2.57974326406301
CHST3	-0.735561716535645	5.61057587979895	-4.49368822779792	1.40198159247665e-05	0.000305084125421101	2.57691078740289
ISG20L2	0.43112719733668	5.4437464518651	4.49391700140714	1.4006568265303e-05	0.000305084125421101	2.57561535266541
COL25A1	-2.11019877418695	0.132320839570697	-4.39853562722691	2.07142693826689e-05	0.000405046416903637	2.57490329639186
IFRD1	0.85685063939783	3.51988147464988	4.4375333019957	1.76640278606256e-05	0.00036033411099986	2.56366031818368
THOC1	0.478811623153422	4.34564160955336	4.46248920982623	1.59441135966547e-05	0.000333598484132574	2.55290909129794
PRIM2	0.557949327582907	3.97898369857058	4.455564558744	1.64044680801136e-05	0.000340844168185998	2.55286177117999
PAEP	2.35579987962377	-3.17333728730641	4.40334120898683	2.03126866030159e-05	0.000398062058446642	2.55207549782295
TRMT2A	0.5445138475673	5.01862575302186	4.47722867723632	1.50052822635367e-05	0.000319928318986298	2.54669615504527
ARSB	-0.555294417544843	5.29043776833424	-4.47934861603557	1.48747116669975e-05	0.00031866004169765	2.54246596441024
NUP153-AS1	1.02139096708356	-0.367203147727113	4.38936717952488	2.150171888293e-05	0.000414567012139589	2.54112831644878
BANF1	0.470182899205315	7.04005817109277	4.49177909406016	1.41308403589e-05	0.000306384641445508	2.5396907074492
PLEK2	1.59175750190873	0.416463186682212	4.38846468497726	2.1580769168449e-05	0.000415198253175385	2.53565534267344
IFI30	1.47516706515537	-2.3218827567839	4.39622900259828	2.09097260144738e-05	0.000407978560571849	2.5327185642009
SEPTIN6	-1.00751284374988	5.05050674226209	-4.47739782509534	1.49948237686507e-05	0.000319928318986298	2.52649367709189
B4GALT6	-1.59653879683485	1.17567087122219	-4.39234410596431	2.12429363834383e-05	0.000412833259801157	2.51647110725126
PBK	1.07151437828579	3.77750355387368	4.44185362204001	1.73540171598384e-05	0.000355222467686144	2.51556923126126
LRRC8E	1.87024592147381	-3.37287092993146	4.40455968095232	2.02120600993241e-05	0.000396523467878535	2.51503325420472
TMEM79	0.536036531791681	2.75976365952819	4.40929029134041	1.98259117315587e-05	0.00039238236562757	2.51287542251751
PSMA6	0.745563421066737	1.48584434022152	4.38705076570701	2.17051777146882e-05	0.000417144203217656	2.51281446544065
RNF185	0.442565751479796	5.25979849766465	4.47199394942312	1.53324433535194e-05	0.00032544258019716	2.51181290292284
IDS	0.989034198382099	2.1959019365744	4.39225506629367	2.12506329148663e-05	0.000412833259801157	2.50876408483569
ZNF516	-1.01622635461476	2.98641297664421	-4.41797623775692	1.91352981794685e-05	0.000383368750453686	2.50655751367554
VPS26C	0.393473932047039	5.34357944756291	4.4719295432975	1.53365110850817e-05	0.00032544258019716	2.50181064854588
DNASE2	0.690591428680895	6.01557490546847	4.48033064945935	1.48145981013566e-05	0.000317751864300747	2.50087640544851
PPIH	0.548599248981135	4.04867543938387	4.44586450372135	1.70709030744151e-05	0.000350628136342883	2.49228467189668
MRPL2	0.796025372446935	0.71045041971708	4.37797365128051	2.25204366504337e-05	0.000430505276736596	2.49224915909269
FHAD1	1.84209633431828	1.25358423177816	4.38894042698768	2.15390637474293e-05	0.000414840979651078	2.49217746491673
USP27X	0.613298698686701	2.39858474043313	4.38947840061407	2.14919962227619e-05	0.000414567012139589	2.48699084961839
NDUFA11	0.746581800527409	3.51151197707769	4.42261326392476	1.87761477123547e-05	0.000378286634415991	2.48611549128339
NAGPA	0.697486608231507	3.97682121870499	4.43699136201039	1.77032897136854e-05	0.000360724645291015	2.47577413283879
ANO4	-2.2180507120707	-0.779930205414506	-4.37114864117589	2.31527289124086e-05	0.000438673515272886	2.47404864264486
CKS1B	0.790380664750304	4.65902752182639	4.45188765226214	1.66540851589801e-05	0.00034523052137072	2.47222944788479
HSPE1	0.695167898976332	3.58289687443468	4.42299352259194	1.87469851068504e-05	0.000378123948201276	2.47190999615907
KLK14	1.54483555438735	-2.17135200345487	4.37703499114532	2.26064022572067e-05	0.000431688390707106	2.46970695979532
ADAM8	1.39101032671106	2.96978134669059	4.40596365067181	2.00967088920065e-05	0.000395735674421823	2.46373434103092
GPLD1	-1.49905736068314	-0.886453968193549	-4.37255033096404	2.30214948896092e-05	0.000437286467018625	2.459180336569
TNPO3	0.413101385222369	5.95229625193293	4.46898783484421	1.55234139047713e-05	0.000327470982031123	2.45795113039781
ATP5PD	0.547913458029123	6.21808454258678	4.46987454007508	1.5466846967238e-05	0.000327047208690501	2.45616401660495
BCLAF1	-0.426973354573072	6.63743832906157	-4.47041758665809	1.54323016333034e-05	0.00032670200777658	2.45460000301358
TOMM40	0.5579342015173	5.79461767159074	4.46611400908771	1.57081206674852e-05	0.000330589567709715	2.44648018951295
LHFPL6	-0.796688691405079	6.02951363339212	-4.46460047032864	1.58062478808112e-05	0.00033190591936214	2.44295930508354
STARD8	-0.790250805909806	4.27164603104713	-4.4366066844313	1.77312093489802e-05	0.000360883444763411	2.44143787141832
PRTG	-1.37646491162483	0.386574621919337	-4.36389202474737	2.38437129959664e-05	0.000448338420236061	2.4404404806478
CDK8	0.608216179933611	3.47796534019813	4.40714007495638	2.00005408091148e-05	0.000394966626925371	2.43996546144586
PTGR1	0.654461309824056	5.02970817858302	4.44682473477499	1.70037862452925e-05	0.000350051539798324	2.43498651211912
TRAPPC11	-0.41241627235516	5.05137580803256	-4.44911575028873	1.68446765932599e-05	0.00034837588926614	2.43477627261738
RBMS3	-0.888628071707242	4.87385437491298	-4.44816807266701	1.69103176609296e-05	0.000348928545429377	2.43291912986812
HECW1	1.93388189527039	-1.23118360248044	4.35922351171594	2.42986857565605e-05	0.000454327147341904	2.42823854911584
DPH5-DT	0.654049505752305	2.08189276752591	4.37496845229756	2.27967758851292e-05	0.000433937354985406	2.42186965968765
PM20D1	-1.45952200062223	-2.61612110418525	-4.36717074697902	2.35290892797904e-05	0.000444105368290444	2.41686230729864
SNRPA1	0.515249686073151	4.73561912008277	4.44185772025527	1.73537255878224e-05	0.000355222467686144	2.41176264067405
LMX1B	-2.3027823982146	-1.61921962294656	-4.35499568531282	2.47179005797617e-05	0.000461203616332682	2.40935086139802
ERLEC1	-0.461778490256478	6.21767715568173	-4.45794665047914	1.6244679955349e-05	0.000338328975374229	2.40932703085536
DNAI4	0.774654949202199	1.31179132210418	4.36009134968228	2.42134835830387e-05	0.000453206653577732	2.40374179580507
DGCR11	0.828772127196878	0.342076236857632	4.35164037499228	2.50555378310689e-05	0.000464602739243946	2.40212145334921
LUZP2	-2.65624449779781	-1.34649318197268	-4.3511247238756	2.51078178890429e-05	0.000465091201000442	2.40031352140406
LINC02236	1.38554927086621	-3.09435557941566	4.3758099586608	2.2719069390695e-05	0.000432917782406537	2.39710553310248
SRSF12	-1.46129576096404	0.507565492794839	-4.34852517495712	2.53729771220732e-05	0.000469517907921461	2.3910625827505
MBNL2	-0.69515078890495	6.01350326702443	-4.44872293343707	1.68718553085584e-05	0.000348535987946729	2.38973312345243
PRIMA1	-3.12464571888597	-0.108469487827838	-4.35689795388401	2.45284260907152e-05	0.00045814500857564	2.3893230622499
POLR3G	0.909277496795654	1.06035916217212	4.35250897682434	2.4967709743476e-05	0.000463933682290434	2.37708811103133
WRAP73	0.454825171224993	4.56640880510164	4.42875641519034	1.83103197328668e-05	0.000370985698452016	2.37692500027511
MOCOS	1.14448164810523	2.89518141339754	4.37430419632182	2.28582950713989e-05	0.000434646965986484	2.3711918679299
PDZD11	0.410989362550609	5.35771566068187	4.43987839501468	1.74950970046306e-05	0.000357701920627174	2.36747152772725
TRAPPC2	0.567106631471064	4.31130021352959	4.40491203667236	2.01830505773693e-05	0.000396388039323997	2.36724631983641
ASPA	-2.45381227655814	2.12739371590796	-4.35212924191294	2.50060699279002e-05	0.000464165465711365	2.36518648618356
PXMP2	0.92831372900065	0.0788791707221329	4.34127982229117	2.61262934006468e-05	0.000480909809917918	2.36490434420783
POLD3	0.469257890143475	5.00752997855376	4.4261985019886	1.85029160180723e-05	0.000373621381891954	2.35863912303401
BNIP1	0.533604436102193	3.46837538482802	4.3914021206444	2.13244969853052e-05	0.00041330476916156	2.35500660042312
DGCR6L	0.58078736928062	5.69005387416332	4.43904761310738	1.75547644897812e-05	0.000358513077524221	2.3535832816785
DPM1	0.379990524873922	5.13236625548679	4.43223446883799	1.80515345205919e-05	0.000366986468808088	2.34969775666296
GNAO1	-2.41075577839156	3.74084087844423	-4.35281115053037	2.49372250671795e-05	0.000463847907343978	2.34671839821655
PABPC5	-1.84118667489065	0.831437992142839	-4.33706929596027	2.65738942590721e-05	0.000486455196891444	2.34480818430141
MRPS11	0.374079669282364	4.36916177882744	4.40558491070985	2.01277639324467e-05	0.000395735674421823	2.33028438511247
NECTIN4	2.22574364204258	-0.16522625470529	4.33062476241428	2.72732767873441e-05	0.000493414881118319	2.32433056847928
VWCE	-1.794726630327	1.10022203120964	-4.33447410569205	2.68534359318052e-05	0.000489817421177469	2.32182191331664
MPPED2	-1.74198868753428	0.398186215697725	-4.32956996739208	2.73894173504545e-05	0.00049425146433665	2.32168535895438
KIF4A	1.09599233957467	4.54408581947991	4.41130306391072	1.96637747853481e-05	0.000390466385023341	2.32069492952832
MISP3	1.20312903671661	1.27194347329103	4.33082378748554	2.72514157960066e-05	0.000493414881118319	2.320331221071
RAB5IF	0.974909024998256	-0.648775674647625	4.32948591512855	2.73986925185785e-05	0.00049425146433665	2.31993082589763
ZNF428	0.700644157462627	3.90564895276717	4.39515036029344	2.10017344739356e-05	0.000408883931435548	2.31826505819857
MRPL13	0.489679301564935	4.76329166997901	4.41631696383502	1.92654119865087e-05	0.000384686082772927	2.31550614786002
OXNAD1	0.466474641914423	3.24749235560414	4.37098697277837	2.3167911380482e-05	0.000438673515272886	2.31170750002916
ZNF316	0.498082858284119	5.18677577096783	4.42054176026597	1.89357825482979e-05	0.000380647440441177	2.30758881812038
DCP1A	-0.445071370652428	4.84955630538799	-4.40822947344831	1.9911881593865e-05	0.000393649337221162	2.29767886873907
MELK	1.07855449725374	4.13053753152781	4.39103500247476	2.1356364919184e-05	0.00041330476916156	2.29121946694223
GCC1	0.481722861672585	4.54030113501487	4.40563082872119	2.01239963965683e-05	0.000395735674421823	2.29100908047771
TIMM10	0.666375231767056	4.33268686590676	4.39822373242495	2.07405953328024e-05	0.000405119406222746	2.29016459407726
ADAM11	-1.32317089496936	0.807422140880319	-4.31956650950971	2.8514742496129e-05	0.000508754077311531	2.2846437044405
C17orf49	1.17758803395685	-0.322450027967129	4.31956906886527	2.85144489858374e-05	0.000508754077311531	2.28342124359602
FGFR4	-2.07774288913968	1.32340501558308	-4.32819982452722	2.75409893954068e-05	0.000496319076230191	2.28033148141399
METTL2A	0.416724541069504	3.9867025184724	4.38435652408945	2.19441513644697e-05	0.000420982304400841	2.27594750737694
PHKB	-0.455080221906547	5.62925585244549	-4.41871289927917	1.90778034165908e-05	0.000382783168699838	2.27467802963536
ENO2	1.09792020477761	6.16674806875443	4.41457784629698	1.94027002322087e-05	0.000386996460360105	2.27360447350727
SLIT3	-1.62362966174002	6.064299523962	-4.41704351507827	1.92083342539963e-05	0.00038424884720476	2.27332904826965
MUC12	1.94802019294475	-1.75335497513272	4.31527856812398	2.901058487986e-05	0.000513513126831954	2.25404769076252
ZSWIM9	0.551550684522239	4.13681160884748	4.37586094363177	2.27143695195685e-05	0.000432917782406537	2.25013376323319
ZMYND11	-0.656125961241012	5.9642007860126	-4.41335385977804	1.94998871195034e-05	0.00038807156042155	2.24867149451613
HSD11B1L	0.880274509020103	2.4755303332122	4.33040639326629	2.72972819178725e-05	0.000493414881118319	2.24424746630307
LOXL2	1.25846538955503	6.92621388007708	4.41340672385862	1.94956799509462e-05	0.00038807156042155	2.23937468956726
TPM4	0.685607652230964	10.1982814454202	4.39569149017004	2.09555273997353e-05	0.000408427784570275	2.23759054753086
PFKFB4	0.923083032060026	2.92179790552946	4.33585552924267	2.67042857647837e-05	0.000488068750762383	2.22438703154142
MT1H	2.15651355992676	-2.949024587642	4.31423582020163	2.91324101194767e-05	0.000514307447625843	2.22300003570895
ADAM23	-2.45357939338719	2.08582008363387	-4.3184895543611	2.86385069341523e-05	0.000510362438869338	2.22219403374142
INTS1	0.46399476241692	7.06594770120487	4.40980909830708	1.97839971519116e-05	0.000391985472851853	2.22066859317592
SDHB	0.50129971532072	5.92254790623724	4.40649662659216	2.00530852187504e-05	0.000395568615024657	2.21329298920595
NUDT8	0.83310206594661	1.97883194543432	4.31655750789402	2.88618329321192e-05	0.000513022285508355	2.20369120026595
VPS72	0.423053781131902	5.57730999293483	4.39957527542617	2.06267482045993e-05	0.000403775351590251	2.20211626758448
WDR83	0.600173562899058	1.65453102352403	4.30648157749303	3.00538784838957e-05	0.000525239858766797	2.1977327628976
PIP4P1	0.37236264682712	5.16665032211533	4.39072836887802	2.13830175438204e-05	0.00041330476916156	2.19627085637175
NUDT6	0.592987598241182	0.858681702855329	4.29634083916907	3.1301237504469e-05	0.000543093791903213	2.19365851257087
CDH22	-2.11314258651842	-3.61907418753623	-4.31311639899512	2.92637398306472e-05	0.000514944179492968	2.19316503399191
SLC16A14	-1.13179831436449	2.49937504299181	-4.30975880382479	2.96610686855911e-05	0.000521424139805229	2.18549289081484
GTPBP3	0.488305924977927	4.34189199321251	4.3637920037422	2.38533742069713e-05	0.000448338420236061	2.17617086110252
DKC1	0.481391553454244	5.78064223533135	4.39168663904585	2.12998306349466e-05	0.00041330476916156	2.15760359284778
EMILIN3	-3.2606540210923	0.588211624441767	-4.28336259928647	3.29702459962001e-05	0.000564112100150633	2.15455160340819
LINC00619	1.71120427798131	-1.35871358737079	4.28456502711368	3.28120933340941e-05	0.000562479584678434	2.15225165589409
TACO1	0.471667638915309	4.36384842992841	4.36593965551602	2.36467531918152e-05	0.000445388583489956	2.15117340209136
DOK6	-2.13057767560899	0.716609750607149	-4.28484679725441	3.27751381518884e-05	0.000562383734164126	2.14977300974312
PTGFRN	-1.16572261767582	7.27073032152997	-4.39064634402954	2.13901525727471e-05	0.00041330476916156	2.14824085023055
ACAT2	0.70354308243963	3.87155314729402	4.33113934629373	2.7216789185917e-05	0.000493414881118319	2.13445046661477
PLAGL1	-1.60947583041989	4.56818619387781	-4.37099565846381	2.31670954544172e-05	0.000438673515272886	2.13404458890986
STOX2	-1.75343904353989	2.44413482658469	-4.28811741777772	3.2349096170041e-05	0.00055749922547427	2.13390738097505
POLR3K	0.502349599402159	3.55811870413184	4.33694985184864	2.65866986199105e-05	0.000486455196891444	2.13361656287533
ODF3L1	-1.07849074758435	-1.37016730069004	-4.27967492759036	3.3459851727354e-05	0.000567337434839954	2.13277196074755
ECI2	0.475600548321514	4.36353070321848	4.36041839236384	2.41814498901856e-05	0.000453206653577732	2.12921693419195
LRRC14	0.517767445598579	4.47411739054768	4.35338193408831	2.4879739345067e-05	0.000463259196465624	2.12847483293711
LINC00922	2.37257963409208	-1.4548396463299	4.27518635605018	3.40652081788383e-05	0.000574681767979415	2.12534168577725
THOP1	0.511990565672564	5.56493563735103	4.3803801701831	2.23014729377755e-05	0.000426774505066438	2.12521411897616
GBP1	1.17652371155302	6.76270004712139	4.38427030266753	2.19518406455182e-05	0.000420982304400841	2.12508853195708
MBLAC1	0.764971596831104	1.37117960442846	4.27958531467122	3.34718358661074e-05	0.000567337434839954	2.12151192642242
CHORDC1	0.537371834741745	4.05757493346496	4.34038316357777	2.62210017080192e-05	0.000481730309043538	2.1206538992574
ETHE1	0.746194832151555	3.900766145758	4.34178943402163	2.60726129329946e-05	0.000480909809917918	2.11888089241051
ANKHD1	0.610446495124578	0.248049341789181	4.273524230042	3.42920274680451e-05	0.000576279610618103	2.11836815692055
MRPS28	0.6855241427781	1.36451922823445	4.28087260550101	3.3300078216506e-05	0.000567204998420914	2.11789938085354
COL13A1	-1.67739533758918	2.25315766850148	-4.29980183889906	3.08700343221208e-05	0.000537408335368881	2.11674554232263
SCO2	1.26958451090112	-2.34577951059558	4.27932407810265	3.35067951310865e-05	0.000567337434839954	2.112115118014
ZNF8-ERVK3-1	0.819599530346026	-1.75340689363178	4.27513251591643	3.40725327743377e-05	0.000574681767979415	2.10885772900556
TMEM167A	-0.440835831432039	6.58980735072347	-4.3808097984148	2.22625979614517e-05	0.00042648573081922	2.10621688765525
HRAS	0.58296426755269	5.12535817080046	4.36825130388793	2.3426276892859e-05	0.000442630738636307	2.10400383409694
DPH2	0.498687404981094	4.22807930813828	4.33910258120414	2.63568334538824e-05	0.000483730174679187	2.07553063553543
CDC45	0.920598874401346	3.50405436010661	4.31572324905706	2.89587812918043e-05	0.000513513126831954	2.07349745445418
KIF1A	-3.57937892981035	-0.562479779615343	-4.26267601789116	3.5808389875217e-05	0.000595135006275665	2.0675178896132
PSMB3	0.580178008933903	6.66481013659748	4.37068530997214	2.31962664785233e-05	0.000438747103614348	2.06702582016363
TMEM221	-1.28392117947135	-0.347807705108108	-4.25796439009418	3.64868275762666e-05	0.000603547329584904	2.06368486875348
HINT2	1.09803627790698	-3.20965469763497	4.27445453653926	3.41648968081009e-05	0.000574681767979415	2.0621899314566
UXT	0.617339161359987	5.22501696835455	4.36024037867941	2.41988812012386e-05	0.000453206653577732	2.05958015038015
MAP1A	1.09043253200535	6.59571191571521	4.36670634746703	2.35734088962025e-05	0.000444474021995592	2.05896451582549
EDA2R	-1.49649182247638	2.6494708114322	-4.27619920413095	3.39276980565137e-05	0.000573381294864606	2.05279021240619
TIMM17B	0.526721878797029	5.21369194146948	4.35375789243133	2.48419447702303e-05	0.000463036290722452	2.05173667375191
CHST10	-0.780380065788739	4.20425992333673	-4.33044034771168	2.72935480033115e-05	0.000493414881118319	2.0405792767668
MCM5	0.555214986438409	6.54902951054756	4.36283003092677	2.39464852105378e-05	0.000449617200324767	2.03720907638228
FAM13A	-0.639494967278888	4.64020226467465	-4.33349877797637	2.69592221099974e-05	0.000490663484314562	2.03668080844184
ULK4	0.642593335143886	2.16357081151314	4.2662678062614	3.52993451473744e-05	0.000589890547844893	2.03484293144464
EZH2	0.924497725816081	4.48773808042275	4.3239143289116	2.80202902222591e-05	0.000502431823975328	2.03220539695319
OSBPL1A	-0.704389295427499	5.17946586157636	-4.34356991311382	2.58858949061426e-05	0.000478022638065955	2.02547118385546
TM4SF19-AS1	1.30621805145602	-2.29908964755755	4.25716978320934	3.66024528922155e-05	0.000604344919714839	2.02392792604253
MZF1-AS1	0.638414721595541	0.999167356244449	4.24937642453185	3.77552658510771e-05	0.000620522155798042	2.01912683046316
GTSE1	1.00630504899668	4.05811726830385	4.31650081330154	2.8868411470522e-05	0.000513022285508355	2.01847056573309
MOSPD1	0.594422514738314	3.67124074487125	4.30298294145669	3.04787365867627e-05	0.000531628624258018	2.01793387441544
ARHGEF4	-2.20555911840836	1.66547043406858	-4.24653977408546	3.8183449568493e-05	0.000626411193241214	2.0082854629062
STX3	0.789007706767174	4.17115781613253	4.30715039896037	2.99733098274084e-05	0.000524854900893809	2.00432482528086
FAS	-0.726144713337658	4.7174600968342	-4.33265222764063	2.70513651981813e-05	0.000491446838266047	2.00028565558626
CTNNAL1	0.577305398694539	5.49368372496581	4.34109610635514	2.61456713292153e-05	0.000480909809917918	1.99676057823198
RMDN2	-0.687582538890278	1.86130185734544	-4.24890368577766	3.78263031795836e-05	0.000621120368418602	1.98568552193994
CSNK2B	0.65904945004346	3.44887260889644	4.29678422016781	3.12456758798896e-05	0.000542893618413083	1.98475801473552
SMARCA2	-0.586832502416955	7.03828768528232	-4.34801746220082	2.5425077958534e-05	0.000469996982344817	1.98072937718837
SVEP1	-1.41353706882584	5.00299554468096	-4.3379313836174	2.64816543130624e-05	0.000485524073095625	1.97860263135411
OSGEP	0.460851882724486	4.88937542263279	4.32638419530755	2.77430848278071e-05	0.000499459090409046	1.97623815612401
MSANTD3	0.754323957255133	4.78677983364315	4.32588616806533	2.77987680547716e-05	0.000499959588756379	1.97574785542405
TICAM1	0.45840898137951	4.8381503087819	4.32512589266283	2.78839796573151e-05	0.000500844631593753	1.97571263762698
SH2D4A	1.02468392630842	3.28460862526754	4.28544459879122	3.26968665066535e-05	0.000561578077903069	1.97467349079723
TAFA2	-1.56755272429928	-0.163284238835159	-4.23212694725062	4.04319360828716e-05	0.000653403760262157	1.97107997657987
TRIM13	-0.742405954294685	3.7751383396766	-4.29365007633683	3.16404658590094e-05	0.000547630495480596	1.96884160156202
BMP2K	0.676324448124277	3.22269500124713	4.28774607313683	3.23971999857336e-05	0.00055749922547427	1.96623188491361
TMEM132E	-1.72413155582041	-0.535457002071197	-4.23010329758086	4.07576220864288e-05	0.000657216656143665	1.96344347712424
EEF1AKMT4	0.922893291915905	1.20598644303829	4.24106230438217	3.90234687757057e-05	0.000638439615526623	1.96233351155275
CAMK2N2	1.88227755002159	1.80111867807362	4.23750640765736	3.95782510880182e-05	0.000643990580997508	1.96205096802249
COPS6	0.410782970575092	6.83734231323445	4.34105962252116	2.61495212018276e-05	0.000480909809917918	1.95283319124771
TMT1A	-1.25593260542645	6.01043581429108	-4.33329953131587	2.69808820218704e-05	0.000490663484314562	1.949993476233
DELEC1	1.92757635907822	-1.17331159598438	4.22956510820331	4.08446606421906e-05	0.000658028400696424	1.94988014766611
GSR	0.522544159090992	5.72038875442711	4.33562310679385	2.67293242567988e-05	0.000488068750762383	1.94935561024327
NUDT19	0.526679182626302	3.91738994215779	4.29620903503166	3.13177726188123e-05	0.000543093791903213	1.94501554291
SLC25A21-AS1	-1.93970543986248	-0.562992674726185	-4.2272905680797	4.12144816120242e-05	0.000661608656924983	1.94376829743881
INSYN2B	-2.43550827954345	-1.68716104157197	-4.2266286418136	4.13227067020579e-05	0.000662752642106082	1.94147756405806
EXOG	0.456633121385743	3.37343503439685	4.27119197330652	3.46127392275829e-05	0.000580038343074568	1.93938386627813
NGLY1	0.392618600308635	4.65568621812899	4.31385572549582	2.91769389842624e-05	0.000514307447625843	1.93681535710391
EIF2B3	0.453351111896296	4.92077258195019	4.32266883583497	2.81610850520212e-05	0.000504451964103689	1.93669508182471
SMAD9	-1.2495578640417	2.37126329352008	-4.2404088933838	3.91248500702558e-05	0.000638932319316718	1.93625563184501
SZRD1	0.430143700804799	7.05679566748383	4.3342313848766	2.68797246354709e-05	0.000489817421177469	1.93075987598356
LINC01273	1.24968281125702	-0.532245108732214	4.22128909334861	4.22057397438215e-05	0.000671509422667669	1.92932572807285
CCNB2	1.03916770672619	4.77306002094239	4.31374401378295	2.91900386585028e-05	0.000514307447625843	1.92594215265295
TRAPPC4	0.511848168921748	4.68792371056125	4.30867069537452	2.97909400463885e-05	0.00052287893107931	1.92532435723398
HIRA	0.465066070620973	3.66433631099468	4.28080424780157	3.33091775883789e-05	0.000567204998420914	1.92123083513557
FLAD1	0.433527671470531	4.9255326355648	4.31486311525247	2.90590639023605e-05	0.00051386397912547	1.91262603762439
TTPAL	0.563990287439122	4.07680860309866	4.28925599390146	3.22020324231276e-05	0.000555740753974111	1.90754415437893
CNTF	1.15380522640269	-2.10453491883577	4.21700079561664	4.2927986299049e-05	0.000679983853646862	1.90142591876879
PQBP1	0.540638879727158	6.02440639123624	4.32494899940165	2.79038417802777e-05	0.000500844631593753	1.89970823638657
ATP6V0B	0.613938574272465	6.85648606524579	4.322405930075	2.81908915415192e-05	0.000504481912406168	1.88380588279045
IGDCC3	-1.61380237219559	-1.97442645471969	-4.20820530227583	4.44465788985799e-05	0.000696653501949681	1.88217161834395
FOXO3	-0.686564241311089	6.0403230082213	-4.31988926709753	2.84777511043493e-05	0.000508754077311531	1.88104243706833
AFAP1L2	-1.05469571826323	3.96739199625269	-4.28779001916023	3.23915036588217e-05	0.00055749922547427	1.87848488211734
APEH	0.513637210549095	6.10394925036816	4.31828724979829	2.86618133925282e-05	0.000510362438869338	1.87508550616384
LRCH1	-0.468933657649798	4.67592962896748	-4.29194917921986	3.18567175611179e-05	0.000550841661126716	1.86951032713428
ZNF808	0.594291598424431	1.81924423061305	4.21367899206823	4.34955782562543e-05	0.000685944778991114	1.86882963653938
LAT	1.03728210318946	-2.41359306614428	4.21197067454748	4.37902690220745e-05	0.000689967372150674	1.8683864160918
PHLDA3	-0.870932266464407	5.87438998502326	-4.3136687080408	2.91988724378511e-05	0.000514307447625843	1.86670390864499
UBE2S	0.798853012640093	4.99918013103205	4.30458963306438	3.02829164134989e-05	0.000528727336134808	1.86541987769346
IL6ST	-0.720248527597287	7.64095539558146	-4.31565888837629	2.89662735579978e-05	0.000513513126831954	1.86527509714186
SLITRK5	-2.90900475245117	-1.958317411357	-4.20498082892471	4.50160902522831e-05	0.000704348616329571	1.86061545388447
INO80E	0.396597175502944	5.11790783254916	4.2992519373325	3.09381630398346e-05	0.000538071970385328	1.86018300941465
PRR5	-0.974133985869097	2.8169351489866	-4.26285274180111	3.57831799092891e-05	0.000595135006275665	1.85957674780873
NRDC	0.4070271381349	7.03275344982765	4.3154276485838	2.89932076830092e-05	0.000513513126831954	1.85703711366147
IRX5	1.55728165931951	1.5984708989193	4.21030154389475	4.40800469788298e-05	0.000692385588660961	1.85614256454882
ZSWIM1	0.40155892979521	3.77260491598386	4.26399839580115	3.56201628364073e-05	0.000594697523109516	1.85602782801547
PSME2P2	0.930984846131104	-0.0864239977003445	4.19773934367908	4.63206811999246e-05	0.000719285880421528	1.84800592269965
PSME2P1	1.0214419284279	-0.789734113632093	4.19676396859055	4.64991433238946e-05	0.000720636248004109	1.84516505237675
FKRP	-0.510632832144926	4.38975909028306	-4.28035489330597	3.3369052410329e-05	0.000567337434839954	1.84340325680486
HTRA4	1.53051605169447	-2.75182712408002	4.2014045007452	4.56559224888062e-05	0.0007118750836059	1.84198656729996
ANP32B	0.461319855205944	7.53837277747554	4.3081381002699	2.98547068515409e-05	0.00052328909927173	1.83771530038151
UBE2G1	0.399242654586953	5.36323090006571	4.301903231628	3.06110115884033e-05	0.00053341695703757	1.83767886487217
CEACAM1	-1.34480085394392	0.616548743952152	-4.19767856525921	4.63317824932722e-05	0.000719285880421528	1.83748779367972
KIDINS220	-0.666652893145003	6.27029774607277	-4.30857702720395	2.98021453105268e-05	0.00052287893107931	1.83476342194965
PPP1R13L	1.21626710287078	3.87345164328798	4.23714794013985	3.96345959766158e-05	0.000644322702136626	1.82555761129503
NTAQ1	0.516880582920574	3.42171656432735	4.24144252026021	3.89645915851046e-05	0.000638058531244302	1.82467942676307
PARD3B	-0.877395052419139	4.24243564937324	-4.26312222041349	3.57447710950887e-05	0.000595135006275665	1.82258099585723
UQCRB	0.607488227079659	6.8512429301229	4.30670416808871	3.00270413597201e-05	0.000525239858766797	1.82209945547142
DLK1	-5.34268636080732	-0.60613276749008	-4.19471893311595	4.68754590691034e-05	0.000725840981492309	1.82129886969441
PFDN2	0.554557862055362	5.68080399297849	4.29435802111085	3.15508737631139e-05	0.000546607456469947	1.79216569013511
SRSF8	-0.564220274794748	5.11782027985307	-4.28271532763994	3.30556827831148e-05	0.000564496617127648	1.79203081760426
CFAP221	-1.98073124035451	-1.68532440518504	-4.18879247342152	4.7982558667895e-05	0.000737886157353366	1.7919751402447
SRPK1	0.541346519982167	4.02094303937048	4.25747449284987	3.65580723205763e-05	0.000604168474451847	1.79146029252128
DBP	0.88382752028468	3.47744281591393	4.23869013413933	3.93927347132057e-05	0.000641554156351037	1.79068177839148
SLITRK2	-2.33319737058244	-0.702076076522757	-4.1813785432004	4.94028110185154e-05	0.00075519335411168	1.79064192921852
GDF10	-2.42823226623974	-2.28840643614027	-4.18353688357357	4.89852467777098e-05	0.000749629130600666	1.78414368483771
SLC26A2	-0.752176617285052	4.77237860965043	-4.28015490304431	3.3395733567193e-05	0.000567337434839954	1.7834928879717
ZGPAT	0.492054235086003	1.9982263115228	4.19699029990339	4.64576734221501e-05	0.000720616385927832	1.78129113558072
CCNF	0.805737851146358	3.78501279783252	4.2525204749728	3.72860611320757e-05	0.000614500332866957	1.78092098578906
MIR25	1.19786635579487	-2.72222084265066	4.18994295230156	4.77657018525976e-05	0.000735813401992206	1.77882614019402
ZCCHC3	-0.556160656447006	4.72453242662942	-4.27466122926012	3.41367127509498e-05	0.000574681767979415	1.77608742766536
HDAC10	0.804406857610962	-0.531331041980522	4.17680275690701	5.0299367970089e-05	0.000763690065259667	1.77529434255508
MAGOHB	0.560312267043324	3.98274884432222	4.25167925665943	3.74110501487905e-05	0.0006159940681524	1.77027417455556
SYNGR1	-1.51015871438874	3.81459865302489	-4.23507620224326	3.99617467947217e-05	0.000647878916614968	1.76468906828322
TAGLN2	0.795716640990218	9.2653480740612	4.27484552919379	3.41116009262833e-05	0.000574681767979415	1.76391221180952
HINT1	0.439414557086466	7.30234179522428	4.28999248356524	3.21072459897314e-05	0.000554638755146315	1.76110543863886
SLCO4C1	-1.73970723737222	-2.76125733227737	-4.17941462131647	4.97857217548907e-05	0.000759751299393145	1.7595390735003
SMG1P7	0.729576321274136	0.545570427570794	4.17435224155998	5.0785893766003e-05	0.000769773339913948	1.75677898397016
HLF	-2.22206603344913	1.94394837460283	-4.17782174732957	5.00983737798621e-05	0.000762277983427523	1.75618585172649
POLR2G	0.42319522353445	5.90766037637481	4.28642208863232	3.25692676206165e-05	0.000559922854942737	1.752272553093
HNRNPD-DT	0.930233725481893	-1.33845076097668	4.17152007351267	5.13538056768322e-05	0.000773748207539269	1.75129247298173
RECK	-0.697187625910595	5.04779141343294	-4.27661737468863	3.38710802623625e-05	0.000572964471872095	1.75113465434371
ACTN1	1.08692697949488	8.60444143519561	4.28423701939863	3.28551631073086e-05	0.000562679971038347	1.74779691837828
AXL	1.17605092886888	7.19696045506439	4.28311443185709	3.30029778437231e-05	0.00056413383766997	1.73625725207444
IFNAR1	-0.387811722212279	6.42867953484025	-4.2818076654042	3.31758477861069e-05	0.000566009635254693	1.72780426517463
SNAPIN	0.419905743385987	5.0659257305217	4.26190479547165	3.59186055862519e-05	0.000596345404812164	1.72485422019705
UTP3	0.38084680644311	4.81949334701462	4.26061343822785	3.61038828750202e-05	0.000598316750306827	1.72095745713799
ALYREF	0.512258128507064	6.0788258326997	4.2793485977971	3.35035123612457e-05	0.000567337434839954	1.72061151707084
LATS2	-0.551051200635193	5.11644382824005	-4.26812956240284	3.50382272895095e-05	0.000586620404788231	1.71785368057651
HSD3B7	1.2083217548294	4.23818460720897	4.25307993572111	3.72031577445904e-05	0.000613698087873275	1.71742597840235
DBF4	0.644092023744686	3.52175638240491	4.219989060329	4.24234556046545e-05	0.000673181400395628	1.7104710074137
PREPL	-0.589744068416434	5.24224966558859	-4.26167387814959	3.59516693213959e-05	0.000596345404812164	1.70841816812224
USP48	0.367491971875066	5.93501420310537	4.27184721416681	3.45223467031913e-05	0.000579064732212277	1.70074533290593
CYYR1	-0.847741883729331	4.01696024317502	-4.234284982249	4.00873711597477e-05	0.000649328502498136	1.70028983171731
WLS	-0.749498548140425	6.69574025492872	-4.27295356726202	3.4370235607619e-05	0.00057705308490657	1.6954440804134
ADSL	0.466794869096322	2.03183960431528	4.17267748115556	5.11209892693705e-05	0.000772778764544801	1.69505823342164
INPP5A	-0.646998024922549	4.55829167392482	-4.23183330745793	4.04790392367593e-05	0.000653403760262157	1.69074800966362
IKBKG	0.538368862079718	2.81993933454824	4.19077736591776	4.76090085911968e-05	0.000735294688241818	1.69036969125956
RBIS	0.628514842086026	2.91240429589692	4.19016258378601	4.77244097664855e-05	0.000735813401992206	1.68928470003706
METTL25	-0.914904277026677	2.27120183128402	-4.175372039114	5.05828781147921e-05	0.000767344828660183	1.68473504222086
CTSZ	0.91631864870288	8.23825492103299	4.26264849305706	3.58123178724802e-05	0.000595135006275665	1.68443886928308
HASPIN	1.02728589276254	1.24229154096036	4.16194493705347	5.33191950641508e-05	0.000797386561046946	1.68209719510947
HMGA2	-2.8339467701253	0.504483703693933	-4.17090026315212	5.1478899574762e-05	0.000774386030432095	1.67626580468477
DNAJC8	0.343265514971814	6.93742615018112	4.26752775344279	3.51224297856046e-05	0.000587481612393355	1.67406535974103
RNU6-8	1.21419719065996	-2.35327079959599	4.15527459385734	5.47306753520041e-05	0.000813744394474946	1.67300257722809
CENPM	0.949670780279803	3.44144163874424	4.2031092111966	4.53498577993413e-05	0.000708334756271767	1.66559266604645
FOSL1	1.57352436761756	2.91437353980456	4.20396705933626	4.51965836234523e-05	0.000706556182172732	1.66485522684009
SEZ6L	-2.17839279722921	-1.9468421493526	-4.14767447556346	5.63824804798833e-05	0.000835532444202303	1.6626636092916
MOB4	-0.429027457365825	4.41282240140862	-4.22929802815183	4.08879202187211e-05	0.000658134019247655	1.66089262656462
CCDC124	0.450583079677141	6.40545654018715	4.26354087013121	3.56851793326404e-05	0.000595135006275665	1.65920419867938
UQCRFS1	0.552913044659237	5.81663738460222	4.25886376490185	3.6356379830342e-05	0.000601944826166077	1.65801164497866
LYG1	0.736077570489918	0.124865211471464	4.14219067524835	5.7603838463668e-05	0.000848721797446204	1.64892744470772
SDE2	-0.470470046854776	4.33321360172746	-4.22298048500621	4.19240856026562e-05	0.000668808522189705	1.64777805655232
NRF1	0.292623849264539	4.16875622999169	4.22064766265687	4.23130256510181e-05	0.000672391382490268	1.63733223683525
ATP6V0D2	2.54910561181126	-3.15157759656564	4.1454703085103	5.68703870003429e-05	0.000841072721507529	1.63633997955839
C8orf82	0.686844787075891	3.99820717957292	4.21020388835099	4.40970577352528e-05	0.000692385588660961	1.63505729374292
GPR150	1.34380862933884	-1.17619657073627	4.13655925754328	5.88843963000154e-05	0.000863470598268295	1.63356691250841
AVL9	0.529600507660073	4.84921000401993	4.23663512211463	3.97153358009953e-05	0.000645050440441709	1.62969413750089
TMEM268	0.451188247463799	4.4537319612847	4.22733828459406	4.12066904579882e-05	0.000661608656924983	1.62835923720843
SRR	0.575732258912796	2.66415945123004	4.16843848146027	5.19786375403844e-05	0.000780593760248435	1.62769248193352
LOC100996437	0.721326654880046	0.439257764577135	4.13628124270634	5.89483157917497e-05	0.000863496892862566	1.62713417486625
EXOSC5	0.66258948679799	4.22697401581253	4.2205094916535	4.23361703659312e-05	0.000672391382490268	1.62383124874322
NSMCE2	0.466413590768811	4.14624593478556	4.21175500854476	4.38276078790707e-05	0.000689967372150674	1.62231255718896
CNTFR	-2.89930202075746	1.25903451492988	-4.14183924830793	5.76829656185147e-05	0.000849189865768134	1.62113776961426
LRP6	-0.892017898247881	5.0063718078489	-4.23341582394816	4.02258063356318e-05	0.000650982791881059	1.6195694919922
GEMIN2	0.481615743659787	3.40262267912005	4.18768529428021	4.81921438703242e-05	0.00074047414887642	1.61859393792931
GFPT1	-0.546782960228851	6.15930672647456	-4.25094724824649	3.75201394873659e-05	0.000617223505640328	1.61317265179739
GDF7	-1.7581661078895	-1.17997992016665	-4.13067437991066	6.02516674673102e-05	0.000879066435603206	1.60924121811664
RPIA	0.437714350386281	4.21023799378338	4.2193911887442	4.25239417545708e-05	0.000674179309992227	1.60770310213331
MTA3	-0.484343473614198	4.76214264951358	-4.22372569591125	4.18005639580206e-05	0.000667431800829267	1.6071660958959
CHAF1B	0.727841226172349	4.07097442386864	4.19914006634165	4.60655414008472e-05	0.000717014950398082	1.60704192238117
MAST4	-0.770253720817365	4.7804101759404	-4.22237336379449	4.20249768449593e-05	0.000669227228958228	1.60260213430723
MEF2C	-0.598678465128274	5.76581846953416	-4.23941457131399	3.92796107440757e-05	0.000640293363865474	1.59798691092815
GOPC	-0.515975909935046	5.46259284185731	-4.24057928578547	3.90983881840642e-05	0.000638932319316718	1.5968730867715
TMEM52B	1.80358260838815	-2.80848392804975	4.13238320520315	5.98515478380718e-05	0.000874652081731431	1.59362246259166
SRRT	0.302087462815469	6.81644636400948	4.24424167023358	3.85337515551842e-05	0.000631580163744065	1.58484028486614
KCTD3	-0.491340068827915	5.70780980912867	-4.23579030410008	3.9848690776439e-05	0.00064663065548627	1.58262269390954
CAVIN4	1.37202298169045	0.363413159449302	4.12480516892352	6.16455111993973e-05	0.000895758234454128	1.58036106943426
GCDH	0.464238973877736	4.52820845334864	4.21637928645103	4.30336401185879e-05	0.000681055781965048	1.5769774368462
ORMDL3	-0.423145709094626	6.07343663262692	-4.24015311165726	3.9164605126505e-05	0.000638999576454378	1.57626181228904
SLC35E4	0.766270911810456	3.16069195125318	4.17132399682969	5.13933475645122e-05	0.000773748207539269	1.57284087502949
SLAMF9	2.04324568584076	-3.17627914270723	4.12279646004198	6.21295908208427e-05	0.000900574851726029	1.56580849730058
ZSWIM3	0.497768058025731	2.35840207856094	4.14354456064064	5.72999677019984e-05	0.00084563433816011	1.56316817861306
MATN2	-1.49190981370558	6.12994261454022	-4.22584350871558	4.14514292892634e-05	0.000663629980880162	1.55740166701624
SEMA4G	-1.12250883956947	0.415608801236594	-4.11541803059587	6.39391089113916e-05	0.000921617493480838	1.55526402274691
VBP1	0.425215444365493	5.52494560142027	4.22894936477652	4.09444601248692e-05	0.00065845301748792	1.55417444540873
WNK2	-2.41546846063271	-0.061894788855288	-4.11274118464403	6.46079620840759e-05	0.000929017937553781	1.55122319269652
CACYBP	0.459575366757501	6.08464969907259	4.23179789386453	4.04847235319422e-05	0.000653403760262157	1.54491024654936
MAPK10	-2.56760023065556	2.7046840942195	-4.12259688063778	6.21778855856798e-05	0.000900574851726029	1.54373533737133
PSMD9	0.552108142547712	2.00114391755702	4.13147894412338	6.00629619383218e-05	0.000877026848954437	1.54223121491017
NRXN2	-1.96620339176041	3.13197797700441	-4.15450446306523	5.48959229413788e-05	0.000815525098808504	1.53857876188208
RAB27B	1.58922448490253	1.13723814111748	4.12302573235786	6.2074155158388e-05	0.000900542622245108	1.53325662967322
HAMP	1.86201852389121	-1.75060315562764	4.10701564245065	6.60611071772462e-05	0.000943106459231848	1.53104177819808
LRP1B	-1.97233187987398	-1.84107248482813	-4.10621768837876	6.62660920854478e-05	0.00094483267168187	1.52725214337428
IL11RA	-1.186579720208	4.34733484968551	-4.18518944440604	4.86678199897902e-05	0.000746503575908407	1.52439119163904
SLC4A5	-0.885279515630954	-1.00387936726785	-4.10560801101323	6.6423120554863e-05	0.000946015071222597	1.52392433173821
HMOX1	1.23741414983586	5.96873354033447	4.22591309118371	4.14400057400097e-05	0.000663629980880162	1.52351379951847
KXD1	0.391491063553524	5.22558186219936	4.21381266249162	4.34725999722435e-05	0.000685944778991114	1.51420043765
LSM5	0.481810635146465	5.10211012016051	4.21477390608125	4.33077020012668e-05	0.000684185378488736	1.51357786377886
MRPL37	0.476468374157033	6.40955176686838	4.22490998250183	4.16049810737741e-05	0.000665494126345979	1.51311428567502
RTCB	0.378228430255286	6.4570007360538	4.22410514088581	4.17378035428764e-05	0.000667023667849659	1.50971727320434
FMNL1-DT	1.27722425233827	0.661936796335418	4.107558627485	6.59219675041367e-05	0.000941869959614881	1.50955943088923
PRRT3-AS1	1.14030236512617	-0.478293228792166	4.10061161610677	6.77234614621605e-05	0.000958444662571428	1.50917237965148
NPLOC4	0.365776963266304	6.93319407760769	4.22258861751034	4.19891794444259e-05	0.000669227228958228	1.50443296871393
NCBP2AS2	0.50706330155778	3.88352331111989	4.17320617446345	5.10149773652029e-05	0.00077194055623245	1.4920223390507
CYBRD1	-0.764294658622416	7.67858132224529	-4.21553978206321	4.31767478207243e-05	0.00068271804689013	1.49136852234466
MSC	1.15977217054332	4.48355424639433	4.19147658861121	4.74780818457833e-05	0.000733904728945466	1.47349870924552
CASP9	0.479887124770176	3.95103013695254	4.172500288812	5.11565664778696e-05	0.000772778764544801	1.47151828220097
FKBPL	0.560600073431925	2.96360202439904	4.13822602880647	5.85025703628569e-05	0.000859139712675174	1.47018524628935
PLAT	-1.20896216395225	6.31131517024594	-4.21132252510246	4.39025768871303e-05	0.000690541321195731	1.46881995037732
EEF1AKMT2	-0.527499665131868	2.66248076617976	-4.12978244247909	6.04615285838098e-05	0.000881411113037637	1.46676573129765
CDK7	0.513873113345943	3.8385067956696	4.1664490710536	5.23858742503845e-05	0.000786051139065811	1.46641152101309
ANKFN1	1.84043273213172	-3.05416816879305	4.09069559824469	7.03765804595389e-05	0.00098974310919215	1.46044314615063
PGM5P3-AS1	-1.61281783494769	-3.7312411130961	-4.10445396577295	6.672133078228e-05	0.000948911876400731	1.45882698625887
KLLN	-0.83925914936215	-0.569054374940416	-4.08635688914087	7.15684189501536e-05	0.0010025729064025	1.4587809916965
IFNGR1	-0.670093979990916	6.58094873193462	-4.20844639937069	4.44042744674758e-05	0.000696599339874286	1.45215970692206
BBS10	-0.889121172270327	4.20371518626703	-4.16554834207425	5.25712582236562e-05	0.000788173270241119	1.44811525882687
CEROX1	-1.69468962574081	0.269702565686163	-4.08701608532875	7.1386104204425e-05	0.00100114519265938	1.44690472994585
LOC400627	1.32143832915952	-3.18325772199176	4.09596862798846	6.8953608790468e-05	0.000972782973423982	1.44529395315531
BRAT1	0.397612158667568	6.18472380819555	4.20531322154604	4.49570609372699e-05	0.00070403935342025	1.44078851782485
TAFAZZIN	0.56612446611823	4.78534250933556	4.18347585319468	4.89970074766595e-05	0.000749629130600666	1.43432819164789
NR2C2AP	0.571101931662927	4.0908383166402	4.15877344182074	5.39859001368962e-05	0.000804663882588467	1.43141711423607
TPI1	0.533521856970722	8.74039609571018	4.19251679459834	4.72839451823162e-05	0.000731534444403893	1.42922512625525
TBCB	0.427806965062572	6.39655836680339	4.20231016718158	4.54930730886831e-05	0.00070995325809676	1.42864345447
ARL6IP4	0.969499527881426	-1.74038992169592	4.0774520618874	7.40752538580042e-05	0.00103044482306274	1.42341364348447
TSPAN3	-0.466887758895447	7.6067176103795	-4.1984180132796	4.61968938487997e-05	0.000718435822725783	1.42302616961335
ASCC2	0.391065455647726	6.35509521259453	4.19960713519201	4.59807650954637e-05	0.000716317201500225	1.41835517462955
ZBTB17	0.439941246214916	5.19529200424385	4.18999349483557	4.77561965118291e-05	0.000735813401992206	1.41815961361957
TMEM92-AS1	1.20430074196523	-1.38168600557335	4.07543923588873	7.46534045122178e-05	0.00103607600333481	1.41717519680217
ACYP1	0.859057810722287	3.05026424073373	4.11024305265239	6.52381909630441e-05	0.000934333867538614	1.41503132743035
SPINK1	2.6603973197842	-1.72891727176319	4.07597915326307	7.44979006223002e-05	0.00103552081864997	1.41399460734575
CIAO3	0.445727156510745	4.57779449483521	4.17191645737319	5.12739576897273e-05	0.000773748207539269	1.41375849774907
ITGAE	0.645060010768546	3.9436790624096	4.15896941059761	5.3944473776394e-05	0.000804663882588467	1.40944292708986
MYL3	-1.65337029703073	-0.0887326008557723	-4.07099673340701	7.59447327371105e-05	0.00104912557989917	1.40344900750733
DUSP1	-1.01287833382861	7.94856119055987	-4.18903658375767	4.79364670061476e-05	0.000737810120074877	1.40031500011211
ATAD3A	0.623615047387461	4.95961772288204	4.18056002081254	4.95620563935312e-05	0.000756982311066786	1.38899688669488
N4BP1	-0.462677397713481	5.34881409854143	-4.18393327010307	4.89089279176859e-05	0.000749560672215406	1.38872921518839
RNF217	-0.663884397621032	4.20038360093775	-4.14397551020304	5.72035660695432e-05	0.000844907037226506	1.38734419732955
BAD	0.55659600057289	3.71380384510839	4.13609185631506	5.89918963669981e-05	0.000863496892862566	1.3868008731612
CAPG	1.38737472483228	5.74992809738838	4.18581416021239	4.85483372922185e-05	0.000745308421221549	1.38483816423727
SRRM5	0.953588424596889	-1.33354691760253	4.06647885158378	7.72798381515899e-05	0.00105998479354929	1.38434753295277
SPEN-AS1	0.633301814972378	2.76242834066299	4.10031447916773	6.7801554720801e-05	0.00095861992656251	1.37865380261496
TMEM11	0.524694321996293	5.14207234961519	4.17388484242653	5.08792014751922e-05	0.000770536285178776	1.37803281894876
LINC02983	0.923931525645607	-0.32010942566594	4.06249257989483	7.84764329825318e-05	0.00107008434966523	1.37732646870713
ZNF232-AS1	1.03149614478929	0.375360050852883	4.06591508650833	7.74480042920828e-05	0.00105998479354929	1.37432463616218
EXTL1	-2.14516809912806	-1.29980586893003	-4.06292470213411	7.8345868907687e-05	0.00106911702845033	1.37349666728928
CFAP119	0.892129957833005	-1.97559073910156	4.06211290995044	7.85913202595014e-05	0.00107083659845982	1.36766209255652
TMEM100	-1.69236371127909	3.0761876812854	-4.1104779019631	6.51786937878123e-05	0.000934333867538614	1.36699270704212
SLN	2.63446384651374	-2.25490677598078	4.06304958414305	7.83081749429969e-05	0.00106911702845033	1.36509731610672
FAM222B	-0.366737026710337	4.17361010604339	-4.14559385299833	5.68429331058151e-05	0.000841072721507529	1.36246419969897
MITD1	0.438081022937369	3.91620063842119	4.1332609008217	5.96470255135615e-05	0.00087237423693611	1.35693358442002
ZDHHC18	0.441476520349991	5.55556614767158	4.17687302467547	5.02854830205476e-05	0.000763690065259667	1.35598072269768
ZBTB34	-0.514592989514848	3.95593666761595	-4.1408239326331	5.79121583205069e-05	0.000851864570012312	1.3545304951043
G6PD	0.651136344316297	5.66283182567508	4.17788588998118	5.00857475066e-05	0.000762277983427523	1.35126992811295
NCAM2	-2.39493021409735	0.685917468267844	-4.06490277539006	7.77508453220599e-05	0.00106261463983983	1.34892570883459
RAB21	-0.626963154283682	6.09090068124601	-4.17770511788694	5.01213397167503e-05	0.000762277983427523	1.34518403619807
CPSF3	0.376486663284125	5.02471425455433	4.16412068285499	5.28663796384929e-05	0.000791935717040782	1.3434762101543
PSMB1	0.538510979807459	7.23644737347529	4.17851180541621	4.99626978987671e-05	0.000761803687094211	1.34334820104252
MMP16	-1.74990111034924	3.77382344004292	-4.12535965822125	6.15125211449927e-05	0.000894550702879858	1.34192908620587
ZNF677	-0.833608792111001	3.26072199001026	-4.10231788553828	6.72766829165575e-05	0.000954381488431007	1.33887516548894
MIB1	-0.647660049488033	5.71572671921713	-4.17163225416697	5.13311958172592e-05	0.000773748207539269	1.3381592903133
FZD4	-0.740516651728298	5.31107518685819	-4.168596830548	5.19463536621688e-05	0.000780593760248435	1.33628675122888
LRATD2	-1.03940218645936	2.40483612538824	-4.0743230451803	7.49758669944968e-05	0.00103814074986743	1.33272918255973
FBXL6	0.57954381023889	3.20770610166358	4.10258483618918	6.72070385257741e-05	0.000954148383060693	1.32881210432037
S100A5	1.25982621889626	-1.01308429740464	4.04726946141863	8.32109334083288e-05	0.00112438225090033	1.32478758312606
NSUN5	0.521308268277767	4.72584741969345	4.1502333946111	5.58210709333134e-05	0.000827897123991102	1.31570203191287
LSG1	0.351850232280011	5.14535539049409	4.1585640921325	5.40301887589378e-05	0.000804663882588467	1.31489636113916
HSD11B2	-1.51802555505249	1.77435667731766	-4.07274526839612	7.54339499828881e-05	0.00104287290450514	1.31361106161081
ADD2	-1.60584513774066	0.291911762235921	-4.04379478488109	8.43291813368513e-05	0.00113692221845946	1.2988399422666
CREB3	0.512153315711493	5.92792389057724	4.16121148169026	5.34726763980519e-05	0.000799015467077891	1.29116912698191
THUMPD3	0.400341397809029	4.7443840029339	4.14022540245537	5.80476756626348e-05	0.000853158092054677	1.2888040609351
RPP21	0.862512403708838	-1.35603435430334	4.03681391828013	8.66193293791611e-05	0.00115994861471078	1.28855985265549
LGALS3	0.862038658882513	7.10489681791854	4.16198229048719	5.33113898568707e-05	0.000797386561046946	1.28244934143411
RNF113A	0.512258339161183	3.91394043918799	4.11783202689567	6.3341614534703e-05	0.00091447543496116	1.28143949145929
ADAMTS9	-1.03331310456442	5.02900441978785	-4.14251497819054	5.7530910675657e-05	0.000848344374445071	1.28067153193461
NLRP6	-1.47666989287343	-2.26409138194155	-4.03514007080137	8.71772105940983e-05	0.00116567827230632	1.27610650022722
STIMATE	0.72287531872003	-0.401949388155847	4.03336087212838	8.77739635530887e-05	0.00117278311510465	1.27603779341852
ELK3	-1.01176877522253	6.54845997387579	-4.16010738816219	5.37045142973974e-05	0.000801811528615014	1.27467371972577
WWTR1	-0.607899350505715	7.03743479510113	-4.15791962297133	5.41667467412078e-05	0.0008060281625034	1.26387788413409
LINC00943	1.64004762896162	-1.90039358817684	4.02770027729938	8.9698597515984e-05	0.00119316435612694	1.25873482277879
LINC03016	1.34098726180498	-2.44776497947029	4.02937447430421	8.91252070166929e-05	0.00118729872735239	1.25604217859605
TUBB6	0.532075416208246	7.81865590830218	4.15067812686436	5.57240468750102e-05	0.000827142288506464	1.2454743598479
C9orf43	0.844380741348052	-0.999664059891935	4.02358179883498	9.11241399816387e-05	0.00120675550517782	1.24452852485373
LOC124900254	0.830735891250674	0.384013860267474	4.02494591169844	9.06495978945127e-05	0.00120268630749008	1.24391470262326
PRKCZ	-1.38672195898181	0.0321288677907291	-4.02552661497149	9.04483015149806e-05	0.00120135444034453	1.24287665115187
IER5L	0.90796723696552	3.36064404019741	4.10095928840734	6.76321956921996e-05	0.000957909084484069	1.24170959344074
LOC107984322	1.71187852737103	-4.05639509147355	4.04280966082888	8.46488226574466e-05	0.00114037418412523	1.23831474530898
SEMA3G	-1.09829780682383	3.98327630754667	-4.100157795732	6.78427687696071e-05	0.00095861992656251	1.23466165559588
FENDRR	-4.26816021556743	0.79815999619657	-4.01980889578896	9.24490168589312e-05	0.00121889950095404	1.23102942028541
KTI12	0.623512203411477	2.28495408396909	4.05363007993069	8.12004830126221e-05	0.00110219974330002	1.22990345915762
WFIKKN1	1.05628928603562	-1.11614707552971	4.01908443424617	9.27055100743525e-05	0.00122038940261364	1.22936465714535
TRAPPC2B	0.536034153238811	1.92984424874791	4.03971537247337	8.56603586728375e-05	0.00115054373884843	1.22638126658621
USP3	0.384953262823912	3.86386043126255	4.09800409466452	6.8411711085052e-05	0.000965897946036274	1.22352096661305
TBC1D9B	-0.453648272169409	7.37686845256015	-4.14535032563821	5.68970615798691e-05	0.000841072721507529	1.2220857532715
ELAPOR2	-1.57418710010218	3.51966942589182	-4.08450275050783	7.2083609091913e-05	0.00100821466039555	1.22031737876613
TBC1D30	-1.04067677343827	-0.0266315798016485	-4.01872149780852	9.28342616231669e-05	0.00122038940261364	1.21812159936669
FAM81A	1.19273842150269	1.52689367185992	4.02429697799233	9.08750515474102e-05	0.00120434630398863	1.20506881172064
RBM15	0.446609975780913	3.5285951717692	4.07887583039041	7.36688856206444e-05	0.0010255875683725	1.20474174657207
CERCAM	-0.991815576967809	7.45618482880828	-4.13651838364722	5.88937896203293e-05	0.000863470598268295	1.19806279608139
NRM	0.566652843883054	5.18678140023212	4.12793796594023	6.08977294464606e-05	0.000887048892530045	1.19774162468566
PRRG1	-0.838127875961222	3.7557081151617	-4.09478274557595	6.92712122877752e-05	0.000975971131007862	1.19710836684926
SCIRT	1.56610327280685	-0.828024051054864	4.0100986750495	9.594385156258e-05	0.00124486090365794	1.19624943728951
PSMG4	0.532557041191716	3.43586391966727	4.06893647986752	7.65508145172497e-05	0.00105505968878463	1.18286993479497
STEEP1	0.375712534934231	4.46733841693017	4.10196259814406	6.73694803662526e-05	0.000954942413001799	1.17732807956403
MRPL22	0.421043390140021	4.5366907003082	4.10613484900704	6.62874073378949e-05	0.00094483267168187	1.17448581896169
CENPS	0.750074810928438	0.0167234969606698	4.00402292004586	9.81943043561937e-05	0.0012676184819373	1.16933959156545
H2AC20	0.9311923026775	-0.509223397587594	4.00232713653715	9.88313515844159e-05	0.00127492443543896	1.16903431302577
SLC25A19	0.58865745526502	2.45105853833289	4.03928316553947	8.58025639259887e-05	0.00115159114802163	1.16851607859186
LINC01060	1.94565743578127	-2.25295302406149	4.00021645827983	9.96297668933331e-05	0.00127878407313125	1.16418224480482
FIRRE	1.34672174746337	0.0889190127915009	4.00497718505412	9.78375437782056e-05	0.00126666064800506	1.16400760313047
PARP6	0.507523224230094	5.53385500992074	4.12071592909258	6.26348102628067e-05	0.000906460680244057	1.16319879416301
SPARCL1	-1.17475266657433	8.83200716592399	-4.12302134698598	6.20752150518629e-05	0.000900542622245108	1.15952159777199
CEP170	-0.517663161989201	4.95395896986089	-4.11354508917876	6.44063939493395e-05	0.000926862800887325	1.15810678806673
TRUB1	-0.540866538870675	3.93783223005479	-4.08209729531572	7.2757269981914e-05	0.00101526117357642	1.15465689066925
POLM	0.402044203465036	4.09887836939547	4.08707367778414	7.13701968805249e-05	0.00100114519265938	1.15414054865862
HSPB1	0.807167378865996	9.04888810576861	4.11913146238837	6.30222021063602e-05	0.000910597184503743	1.15337469969929
RANGAP1	0.455932448297029	6.98077244678207	4.12742893909338	6.10186382877292e-05	0.000888088638910124	1.15250564496834
LIPC	1.77323059898376	-0.314082078311058	4.00419881393101	9.81284517159967e-05	0.0012676184819373	1.14902505010317
GRIP1	-1.51636865233741	0.448823802429462	-3.99868234715259	0.000100213937477253	0.00128536202639815	1.14796476631832
EFNA3	0.783689135448751	0.609298266675453	4.00127791460354	9.92274795536535e-05	0.00127680456872145	1.14561527861471
ABCE1	0.42925988940758	5.56139883625504	4.12003008284235	6.28022149078698e-05	0.000908150415736301	1.14494673409671
LINC02930	1.45066731366665	-2.90544698309225	4.0004098001064	9.95563755293022e-05	0.00127878407313125	1.14088661451759
TIMM8A	0.529603506209602	2.58275980206467	4.0308041125619	8.86383447775635e-05	0.00118257005967745	1.12681862239388
MFSD2A	1.3734456314139	2.16836852737291	4.02485047268479	9.06827219746016e-05	0.00120268630749008	1.1259669488227
LBR	-0.644000677069902	6.08460953754032	-4.1138994332649	6.43177380278822e-05	0.000926330410102775	1.12367796534568
ZNHIT2	0.638029633021141	2.67983402848295	4.0314917036766	8.8405090975705e-05	0.001180336326348	1.12162284942171
C7orf57	1.9061144728108	-2.19606528726331	3.99232379460829	0.000102670201770953	0.00130844306180168	1.11913010069491
ZRSR2	0.528666786317574	4.21587233036089	4.07558764391417	7.46106300150134e-05	0.00103607600333481	1.11733020423083
GID4	0.619862777002852	4.70363253137728	4.0840366183463	7.22136846707724e-05	0.00100846073195609	1.11561515957084
TUFT1	1.01073513296645	4.01008705339945	4.06585070675697	7.74672304218263e-05	0.00105998479354929	1.11425409408076
RALA	0.487252525836745	6.29062336479693	4.11720247879231	6.34969189408474e-05	0.000915980091334139	1.11256551867886
SUSD6	-0.587738554237762	6.09092554142074	-4.11194872417886	6.48072509827893e-05	0.000931136872894548	1.1048889988436
MTR	-0.525821304013578	5.60959306509861	-4.10420714505451	6.67852762265196e-05	0.000948911876400731	1.10464413579252
HNRNPM	0.262315745336117	7.91788343765028	4.10940777222987	6.54502235233737e-05	0.000936622472464176	1.1019072016906
TERF2IP	-0.422543420595467	6.20741076780651	-4.11050634627156	6.51714911750331e-05	0.000934333867538614	1.09153314729719
PUM2	-0.386868462973458	6.86852867620903	-4.11043170367531	6.519039365066e-05	0.000934333867538614	1.08774514326283
SLC19A3	-1.63946193789195	-0.100120650452985	-3.98258279377209	0.000106544703687776	0.00134633761932736	1.08454924223351
CMC1	0.469632512982466	3.76245304559554	4.05252865809215	8.15452655451626e-05	0.00110604247843443	1.08369865892922
CCL18	2.57922081467694	0.835842737807161	3.99555002887052	0.000101416843512186	0.00129523178135115	1.08318983106313
OTUD5	0.364952490499216	6.67381075954956	4.10918559039178	6.55067343160328e-05	0.000936683614849111	1.08278187491314
PTPN9	-0.479888180645611	5.74166256240409	-4.10427256607073	6.6768321476092e-05	0.000948911876400731	1.0805374821124
PTPRB	-0.77701537041469	4.36389377088589	-4.06944390940173	7.64011124292345e-05	0.00105461766510285	1.08018086236225
SP2-DT	0.820996957650446	1.67357607055156	3.99015802523605	0.000103519849763122	0.00131459945191399	1.07942532166086
NOX1	0.742247505688762	-0.338127657844257	3.97515837479592	0.000109590957242644	0.0013770675923741	1.07786962089474
LDOC1	-1.76676155494655	5.06886970374432	-4.05207241152789	8.16884952744123e-05	0.00110714770125887	1.07326046353364
DGKI	1.53094578054949	3.02880692836617	4.00782300884135	9.67809322665261e-05	0.00125479312832327	1.07156436469006
ESRRG	-2.33459981666069	-2.26708421339779	-3.97457618243666	0.000109833309368908	0.00137914640776883	1.06899794255606
FBF1	0.638185180015349	2.39320169867134	4.0018657959576	9.90053420660291e-05	0.00127607515253182	1.06279676537388
LUARIS	1.62840966271721	-3.37258016272423	3.98076911773973	0.000107281320358773	0.00135373775886922	1.0627541056247
CTU1	0.625630803908259	1.78834416514952	3.9957678125811	0.000101332764546	0.00129522082762979	1.06241768584908
IMMP1L	0.538087961185677	1.28238678017616	3.98156174556771	0.000106958802847525	0.0013506185168021	1.05483974719869
OSCAR	1.26051219094752	1.93015200235987	4.00171338623268	9.90628861928669e-05	0.00127607515253182	1.05417687612708
UBE2L5	0.788651405209636	-2.37026536640819	3.97054737777841	0.000111524449527457	0.00139549539740183	1.05262541944076
C1QTNF4	-1.75677353079744	-1.60460148170956	-3.96654495548543	0.000113229065310881	0.00141197810267077	1.05151372352962
PALM	-1.67185071416436	5.59615882346684	-4.09377545989773	6.95420815635519e-05	0.000978774775915266	1.05143843386664
FAM136A	0.439604208789738	4.7798306371135	4.07948025426399	7.34970172920835e-05	0.00102398991224891	1.04818062909966
RANGRF	0.823111133404483	-0.411715860569648	3.96662186727204	0.000113196076208092	0.00141197810267077	1.04757505455234
NOL4L	-0.61623955329901	4.37129799973606	-4.06905295098444	7.65164284036246e-05	0.00105505968878463	1.04634712841542
LGR5	-2.62927065004945	-2.1718906880269	-3.96555465832774	0.000113654643953967	0.00141523709773513	1.04299305211498
NKRF	0.396656217290642	3.02804686196688	4.01890359743996	9.2769640547387e-05	0.00122038940261364	1.03816536093047
RTF2	0.32360800194788	6.3786881258255	4.09471852040611	6.92884529459042e-05	0.000975971131007862	1.03110910650814
FAM171B	-0.999181994149915	3.52455068958675	-4.04104532859896	8.52241846238665e-05	0.0011464027415533	1.02663468298965
CNTNAP1	-0.903170733538981	4.96602059364748	-4.06682690600688	7.71761907631597e-05	0.00105960664362497	1.02166725950735
LINC00452	1.54220517132362	-3.78376742604327	3.9728694993612	0.000110546705433649	0.00138616291967186	1.02078220499538
TDRD10	-1.14131859893356	0.0683750934798573	-3.96151253046893	0.000115407599532528	0.00143092658348087	1.01805392545784
NDUFS5	0.55760134774229	7.04857179789668	4.09023681401673	7.0501705539554e-05	0.000990725769615786	1.01553101440038
NFE4	2.022379540248	-2.04699222038139	3.95482178725911	0.000118365915158148	0.00145971060845994	1.01194492514424
DRGX	1.89437523937209	-3.75965104633898	3.9608081062212	0.000115715711772032	0.00143248005461125	1.0094757409574
PARP2	0.530097407071107	4.57274482833052	4.05517488311207	8.07192513162367e-05	0.00109732895781004	1.0078384888073
NPRL2	0.458734370531542	4.34461719110043	4.04767891841478	8.30800949234073e-05	0.00112346092162264	1.00782756632974
TARDBP	0.237793066252051	6.30777934739471	4.08692717348158	7.14106687530726e-05	0.00100114519265938	1.00245267193726
PLEKHF1	0.864017511377932	4.54376923923491	4.06622088107704	7.73567451507168e-05	0.00105998479354929	1.00074929844699
PSMD8	0.445459318032458	7.34648976015488	4.08477059321475	7.20089680847596e-05	0.00100795691391712	0.99960951164873
MIX23	0.510843125726757	3.04374098324593	4.01009432603773	9.59454446966299e-05	0.00124486090365794	0.998754165448808
SNAP29	0.431164954894313	5.44741013647961	4.0747429781637	7.48543944312759e-05	0.00103725977322041	0.997858257183845
KLHL9	-0.653522583207716	5.10580172495226	-4.06824442949073	7.67554351890223e-05	0.00105625610773166	0.995739863797518
PRNP	-0.74218921023074	7.0121354491241	-4.0842546139742	7.2152824445309e-05	0.00100839617702949	0.993647727584227
HIKESHIP2	0.737408522991701	-1.71944887103596	3.94917507102622	0.000120918681790505	0.00148201837538315	0.991822123914925
TPT1P5	1.75413405594913	-2.5467645220931	3.95107165493492	0.000120055482359452	0.00147547282672196	0.991198183494101
GSDMC	1.69517151114721	-2.24577358795668	3.94865170835893	0.000121157920434029	0.00148393625088973	0.987271553760931
AURKAIP1	0.602652296273162	6.36661756842421	4.08159766427505	7.28979468184367e-05	0.00101643319160295	0.982493549145305
IRAK1BP1	-0.64805032685383	1.91364142399302	-3.96697583630054	0.000113044369373365	0.00141197810267077	0.97967284967678
SIGLEC10	1.28018899149541	1.57851488240223	3.97129674537628	0.000111208026523485	0.00139250776787193	0.976608449221769
THAP7	0.50457371817545	5.33933566740347	4.06741831069893	7.70003802996649e-05	0.00105881427849179	0.972225833033809
LRRC4B	-2.18027836096111	1.36620420364696	-3.95003043509861	0.000120528647474296	0.00147926021756441	0.969028313958793
ZNF326	0.378206126771232	4.59156042300071	4.04991374620861	8.23694289931821e-05	0.00111469149530321	0.962572361726816
RAB40B	-0.59962096115203	3.60538893531711	-4.01914766477417	9.26830965024852e-05	0.00122038940261364	0.960066237576211
NELFE	0.457023314162663	6.38737633189124	4.07511187614848	7.47478397180878e-05	0.0010365843108933	0.95917529876511
FOLR3	2.01848322031255	-2.27686705857211	3.94019712026211	0.000125085684488581	0.00151855884127606	0.958418228257626
RAB1A	-0.389357922724309	7.12916902823611	-4.07302867223767	7.53514715884083e-05	0.0010425364483424	0.955541616270541
EEF1DP4	1.37975125365242	-2.88978485919362	3.94262606965691	0.000123945021725978	0.00150751703950996	0.953740580025533
ZC3H12A	1.00254571302728	2.58585083104015	3.97215096183943	0.000110848374131722	0.00138897428131091	0.953235096735879
WFDC21P	1.57305530741272	-1.60882725708897	3.93588396171522	0.000127135868073652	0.00153203847475043	0.949347121585756
CHCHD3	0.404836267583415	5.82900303869893	4.06865644970826	7.66335490640381e-05	0.00105538876211004	0.949142434334054
LINC01585	1.25658725558788	-3.57259174645688	3.94689484703458	0.000121964314582862	0.0014897425918156	0.944100088243008
LOXL4	-1.41536263898311	3.03406325598763	-4.0042430112979	9.81119113540922e-05	0.0012676184819373	0.943982454609094
MED19	0.507950091777318	3.63756987359406	4.01789238817035	9.31290281799506e-05	0.00122157761835749	0.942005269643809
H1-5	1.33806023361182	-3.38801177191961	3.93997660400632	0.000125189734928095	0.00151879373274402	0.940037197292718
MIA3	-0.365443224776885	6.1329274257653	-4.06712338405736	7.70880070654934e-05	0.00105920693846081	0.93716121334326
RIDA	0.533940895557987	3.41268491268623	4.00654178555994	9.72552772268587e-05	0.00126003206355116	0.93649524621719
PAPOLG	-0.397407206798269	3.85460572668916	-4.01821620044296	9.30137997531665e-05	0.00122095932897074	0.935216870264234
CNOT8	-0.32824660776588	5.99554300718921	-4.06574333230098	7.74993064716483e-05	0.00105998479354929	0.934352199934261
SLC16A9	-1.42679465759709	1.25867024289381	-3.94404127053551	0.000123285000762042	0.00150382540725455	0.931761932718524
FXYD6	-1.2127542358465	3.16469307901222	-3.98428553773711	0.000105857531079548	0.00134238429263604	0.927200255884718
HTR2A	-2.00303291468831	1.88066189836782	-3.9418762155874	0.000124296100753842	0.00150999551667829	0.925476171503036
SYT16	-1.93831967862897	-2.50792142060626	-3.92981158127479	0.000130076557156076	0.00155909274489679	0.923446917998977
TSPAN8	-2.48120029646063	-1.45773541892072	-3.92716570374314	0.000131378035324387	0.00156944673644342	0.920188657979565
SNHG3	0.728547675733672	3.84893591768066	4.01578466559286	9.38823947625608e-05	0.00122697173504918	0.920181940488496
MICU3	-1.11721649808148	2.00174340394694	-3.94495220742822	0.000122861930212768	0.00149968500384285	0.919241182433082
NDUFA6	0.438452426524841	6.07227999955053	4.06023363571078	7.91623534652553e-05	0.00107779814729346	0.91376952390261
LRRC34	-0.878444139161886	0.527923435260032	-3.93040735861026	0.000129785198385235	0.00155664106504726	0.912152040063633
ZDHHC1	-0.642986749175631	4.02183469658364	-4.02608183759476	9.02562366970414e-05	0.00119969205353199	0.904353610125184
TEX30	0.757594251967798	2.55773632902716	3.95711858417541	0.000117342335977037	0.00144908087217923	0.903899546820882
MTARC1	-1.21502012195343	0.97623109543606	-3.9287387289716	0.00013060279528034	0.00156331022841908	0.902749268122842
ACOX2	-1.64541589517267	2.6796456217129	-3.95286923612144	0.000119242762130422	0.00146850409873667	0.900911046659675
COASY	0.380774269415984	5.90574395400392	4.05642749336871	8.03310429644383e-05	0.00109288006934396	0.897757494120224
EIF4G2	0.462389375015578	9.32651977257112	4.04443760289182	8.41212289356548e-05	0.00113497197595578	0.897129100801741
MSN	0.543249853542862	9.53557463521014	4.04218018334825	8.48536732362952e-05	0.00114227568678679	0.894713286956344
KLHL26	0.783829275839835	3.44003073322837	3.97979064515379	0.000107680735906836	0.00135591522159092	0.894607314146807
KPNA6	0.372713094770734	6.11166577104255	4.0545935675876	8.09000202721779e-05	0.00109895322992456	0.894458281731917
TRPV2	1.09016420638108	4.58361390498913	4.02997516339509	8.89203327624099e-05	0.0011854501760318	0.892951620553481
FER	-0.5392549501384	4.41772458848182	-4.01705567111279	9.34274043912567e-05	0.00122219986720862	0.88435094845535
NDFIP1	-0.400244405251534	6.92779294319469	-4.05174229632344	8.1792278248278e-05	0.0011077170251283	0.874699671852863
RASGEF1C	-1.50536071630296	-3.17493061711094	-3.91582335682036	0.000137098981989342	0.00162695026211178	0.869788285068997
LRRC73	1.18777748340288	-0.258402587706813	3.91769344828494	0.000136139684737379	0.00161878029643631	0.869660177142383
MID1IP1	0.690336823962166	5.86141795096222	4.04605591243748	8.35998690233776e-05	0.0011287870869414	0.86904296525015
WDR62	1.04782503180122	4.2277954041753	4.00033040302849	9.95865079295751e-05	0.00127878407313125	0.866135174789945
TEPSIN	0.490680495018482	2.68733580154207	3.95414655881545	0.000118668448119271	0.00146243569981212	0.86184789788313
LRWD1	0.394294230743796	4.42904001609683	4.01713943729757	9.33974920497337e-05	0.00122219986720862	0.859007088139315
IREB2	-0.46469900868466	5.55244618772247	-4.03862739345636	8.60187572269575e-05	0.00115362927138113	0.853046017930308
VIT	-2.6408951389864	0.458645444402126	-3.92127493150317	0.000134320300203555	0.00160033043385379	0.843342669464652
DOK4	-0.807690006216109	4.6594565426864	-4.01306722714461	9.48622751399762e-05	0.00123617402291782	0.835118578544136
POLD2	0.539256893714736	6.93990087081228	4.03974381715399	8.56510076630045e-05	0.00115054373884843	0.832016345135608
SMS	0.643766551520136	6.54582157285435	4.0381479402032	8.61771510908713e-05	0.00115488975800479	0.825466393004055
MRPS12	0.573063862026472	4.81443267956712	4.02021709298346	9.23047943352952e-05	0.00121818765053097	0.823373538698534
SOD1	0.476213993382158	7.46970647084891	4.03643460561648	8.6745452165294e-05	0.00116077067371335	0.823336026888761
USP51	-0.789711677029715	2.46363948632058	-3.92730378430657	0.000131309809573151	0.00156944673644342	0.822059249861938
LARGE2	-1.6768225812883	-1.97582877285342	-3.89666316552817	0.000147305262793581	0.00172560700918828	0.818905909237277
LIFR	-0.988937662474767	5.16185565390673	-4.02161527442796	9.1812419737038e-05	0.00121426545413574	0.816361256015066
MINDY2-DT	0.805110307344425	-1.39004149475721	3.89618315117481	0.000147570010086626	0.00172666979719077	0.815807321175955
EEF1A1P24	-1.0208766834638	-1.93134234992462	-3.89595266369983	0.000147697293991952	0.00172666979719077	0.815226176347402
SPIDR	-0.420650980025663	5.68937622566463	-4.02847614358086	8.94324372259458e-05	0.00119050707639082	0.810496427902343
RPS2P5	-0.891258833962528	4.61807779857877	-4.01314477221969	9.4834178463891e-05	0.00123617402291782	0.808664891535868
CRACD	-1.88087021861434	0.62120527328579	-3.90441197158973	0.000143093490286394	0.00168470740270869	0.807941430097086
GRIN2D	-1.25571243769159	2.40636023197977	-3.96577446753868	0.00011356004990394	0.00141504187270851	0.805875394331202
LMBRD2	0.629831744326074	4.22318464823755	3.98371097443185	0.000106088932707205	0.00134328707585435	0.805524460706027
PTCHD4	-1.33963256851222	0.101986185140347	-3.89825399143474	0.000146431083725026	0.00171723725459349	0.803106334020354
PRPSAP1	0.428152708816346	5.37232417221229	4.02146948230141	9.18636437016184e-05	0.00121426545413574	0.802597977464565
ARID4B	-0.413387846651648	5.07627811139785	-4.01318713067365	9.48188342038188e-05	0.00123617402291782	0.800058023385478
DCUN1D5	0.560567111097499	4.40201404147234	4.00118686922592	9.92619245328038e-05	0.00127680456872145	0.797924218116771
USP27X-DT	0.65206057390864	0.682920893227208	3.89573393006464	0.000147818183540079	0.00172666979719077	0.796622896369118
ELK4	-0.368426172854604	5.4739606904329	-4.02138202395914	9.18943852134401e-05	0.00121426545413574	0.793763495171674
TMEM186	0.417135448033142	2.98543443820734	3.93873973297804	0.000125774880796231	0.00152280174716895	0.786694871258342
CDKL3	0.678082711017515	-0.893479119898552	3.8852930403311	0.000153699355743175	0.00177920151570747	0.781366789341521
EPS15L1	0.314063560950651	5.63743818236283	4.02015395449787	9.23270881195464e-05	0.00121818765053097	0.779961947392098
ZNF189	-0.394300239213085	4.45659697553107	-3.99115951598225	0.000103126127417883	0.00131052770427361	0.775730611357448
LOC114841035	0.866304428147045	-2.36116813723144	3.88558815210329	0.00015353011145042	0.00177839045763403	0.775204954430535
EML4	-0.551667023464107	5.34864907916761	-4.017533213507	9.32569995877388e-05	0.00122219986720862	0.771531663731148
PTGES2	0.522373806566022	5.38355717582355	4.01557600351138	9.39572926216754e-05	0.00122705623743573	0.769979873838089
NEK5	-0.643333419337675	-0.940600715608643	-3.88229416350709	0.000155429278078813	0.0017934378283341	0.769726969683157
ATP1B2	-1.49221711807086	1.29226844788691	-3.89951746903772	0.000145740304724739	0.00171025484556237	0.769352776263996
CD300LF	1.23987938466301	0.811147001468601	3.89546137764859	0.000147968949301359	0.00172666979719077	0.768162325004549
MFF-DT	-0.666396442481336	0.00187864614916338	-3.88478068653998	0.000153993608038142	0.00178145766821415	0.76469767844514
ZNF674-AS1	0.701104766023204	2.31210546975378	3.91048504926351	0.000139872876434443	0.00165548550979933	0.764467708083902
PSME2	0.724213542631433	6.77160853895768	4.0183263849722	9.29746216698378e-05	0.00122095932897074	0.753647703889533
BIN3	0.405992962351949	3.3118721602823	3.9493462388249	0.00012084053553972	0.00148201837538315	0.75109919024085
ZMIZ2	0.414257070574872	6.47703726412628	4.01699489884439	9.34491114797292e-05	0.00122219986720862	0.748459885611195
CCDC184	-1.49236123479482	-0.126371211285855	-3.88027681741327	0.000156603395384188	0.00180184746618993	0.747829990111641
MORN3	1.00635734529901	0.225282586680958	3.87745636326859	0.000158259072835218	0.00181557481446468	0.74605845450199
CRIM1	-0.755047522453002	6.14024707204518	-4.0109895415007	9.56180399278321e-05	0.00124241092314924	0.738787583262913
SPRED1	-0.549768910130539	5.76448574106761	-4.01185322996266	9.53031756331042e-05	0.00124036643694423	0.735324622997001
TLE4	-0.643357187459354	5.12056745382809	-3.99573934219791	0.000101343752226011	0.00129522082762979	0.735217871490604
ATP2B4	-0.728344562621902	7.85749340469936	-4.01180057245302	9.53223439913643e-05	0.00124036643694423	0.734813472551534
LRRK2	-0.990738146781565	3.62146582137105	-3.9372887766789	0.000126464626501835	0.0015280574243965	0.732177791585577
CHADL	-1.12158574971931	0.672278572529096	-3.87910725102848	0.000157287951884751	0.00180674584576904	0.729461028560572
TMEM234	0.592377967603349	2.72883123063652	3.92904062567501	0.000130454509269076	0.00156257836052358	0.728891252968116
NDUFB11	0.535355045242826	6.69704200043477	4.01159081404403	9.53987366401128e-05	0.00124046029491941	0.728435211435816
TSC22D2	-0.4455118390601	5.14074405639327	-3.99136852699861	0.000103044137859597	0.00131052770427361	0.719311092958455
UBA1	0.401752069209001	8.73604115887567	3.99762311864795	0.000100619183073476	0.00128871612263607	0.715140995672038
XNDC1N	0.656726249272778	-0.160779177252491	3.86628956365661	0.000164979066985771	0.00187586534567017	0.713586544588735
CORO1C	0.596456064564176	7.8957959223202	4.0044776446505	9.80241470045971e-05	0.0012676184819373	0.712712420359136
ABCC8	-2.66569147639197	-1.39289795671362	-3.86469104292629	0.000165962936019347	0.0018822779290088	0.711706969288743
TEDC1	0.705462282325271	3.47849525519018	3.94725922595232	0.000121796646774007	0.00148972419734291	0.711484442208899
RBKS	0.694537632653939	1.20252825016244	3.8827984004802	0.000155137116739704	0.00179121934337388	0.708576364784403
ASL	0.512301520294739	3.23806733501864	3.93362036663365	0.0001282245886716	0.00154230412637337	0.70831569444666
ANO2	-1.03256632161364	0.356386847340063	-3.86971932383623	0.000162886766060343	0.0018576484747674	0.708229539294406
LOC124902860	1.06530393409457	-2.45570565573175	3.86587080017302	0.000165236273351799	0.00187700455656665	0.706385768623425
GSTT2B	1.41783893751964	0.303288880704422	3.86527080854995	0.000165605455045272	0.00187941228760555	0.705599102102004
C19orf12	0.502873045040705	5.1820875289	3.99119253700965	0.000103113169996581	0.00131052770427361	0.703145531382026
TMEM201	0.52663944688795	4.69770594816954	3.98040426737778	0.000107430088030576	0.00135446158571792	0.697431773534826
SLC52A2	0.594856209868142	5.41921771462277	3.99771608890435	0.000100583551530343	0.00128871612263607	0.696925085227197
SVIL	-1.02459358500167	6.74815174903874	-3.99657737913002	0.000101020800468715	0.00129293645482121	0.694308328505739
ZFP92	-1.12491321175467	0.222442384986141	-3.86299938977174	0.00016701019817226	0.00189176239003588	0.690776181588595
COX7A1	1.39447820813305	4.49942549582666	3.94703681157697	0.000121898963927053	0.0014897425918156	0.690323393381209
PPOX	0.557202017238535	3.75631575980573	3.9389089039585	0.000125694694995873	0.00152280174716895	0.686884685342436
TRIM22	-0.799040469982577	5.72481015611173	-3.99392124613159	0.000102047774034076	0.00130143572987555	0.68592541937009
ZNF652	-0.403100453402817	4.75533641644274	-3.97938323976076	0.000107847457615659	0.00135706158772378	0.684623393153228
VIPR2	-2.35707138287016	-0.523983442903409	-3.85539869618247	0.000171793584969124	0.00192767883108972	0.68100200500945
PRKAR1B-AS1	1.12218964288938	-0.247662870100979	3.86058978386903	0.00016851277593963	0.00190397138334815	0.680039166488722
LOC107986951	2.77704851805358	-1.54329631852293	3.85381838062482	0.000172804346385765	0.00193659670940198	0.677847594404862
PDE7B-AS1	1.62527238603017	-2.44457896832103	3.85557163233044	0.000171683317520523	0.00192764781869787	0.67552007022613
COLEC12	-1.01524732520957	5.7019852666404	-3.99529496290537	0.000101515400473272	0.00129556771949199	0.67428876244004
SERTM1	-2.85747901137875	-2.81216680227481	-3.85626667151112	0.000171240824857377	0.00192388422964764	0.672009584783628
TSC22D1	-0.571186918963661	7.38059976707314	-3.99167815572572	0.00010292279281385	0.00131052770427361	0.659597629526662
ARK2C	-1.98475830948717	2.11339667256868	-3.86068461585283	0.000168453398742474	0.00190397138334815	0.651044544166405
NAGA	-0.427823570541431	6.21638547798364	-3.98905906278451	0.000103953540670141	0.00131917263818563	0.649813437110729
ERMN	1.76627793837136	-1.64971296703142	3.84440849228237	0.000178940820510597	0.00199539045558178	0.647746172006098
ARHGEF25	-1.75168987320077	3.18225419763983	-3.88300347040326	0.000155018446024546	0.00179100241988797	0.644785121353571
PSMD12	0.309663481854778	5.65749043925136	3.98296243006939	0.000106391127392764	0.00134534506719299	0.642861387241978
SGCG	-2.34896598340039	0.416507419073127	-3.859377070445	0.000169273848189988	0.0019106303786827	0.640448627813762
EMC9	0.524130597737174	3.57602110565441	3.91827616046276	0.000135842079543683	0.00161631342289169	0.638876843353732
TXNRD2	0.565585846724966	4.77549776549894	3.96382195007622	0.000114402941031433	0.00142257915092553	0.637664726156143
MRPS15	0.483332177640055	5.94713616293461	3.98366794644784	0.000106106281339344	0.00134328707585435	0.635731610588308
UROD	0.457721966077704	6.40518704458848	3.9835509549276	0.00010615346531067	0.00134328707585435	0.6290500417596
PGAP1	-0.866236747310075	4.28743040297505	-3.93237612980628	0.000128826803117043	0.00154618032576419	0.62512460578523
PRSS16	-2.00235330597735	-3.05184071681016	-3.84293671189572	0.000179919133736361	0.00200256361702464	0.623383247181991
ZDHHC12-DT	0.875725534184378	0.628583783378744	3.84377975069072	0.000179358134167846	0.00199880093459518	0.620667678371571
KCTD12	-0.959919518903072	7.30349115474411	-3.97650243116265	0.000109033404976217	0.00137102242961329	0.616369498130677
AK2	0.373094801056799	6.55502814282547	3.9802580649548	0.000107489757206882	0.00135446158571792	0.615581775950586
ITSN1	-0.463554734929322	5.70611861456664	-3.97395750742592	0.000110091408017432	0.00138141990004239	0.612494481281199
TRPT1	0.471324952698027	3.9491979545275	3.92664967383546	0.000131633305031377	0.00157144926266154	0.611916896898702
BBOX1-AS1	1.59361043405712	-0.771138179996153	3.83941416152028	0.000182281292410164	0.00201633920679004	0.610159360543989
CCDC22	0.410398077828419	4.93567710250231	3.95862323596692	0.000116676357273263	0.00144209176980011	0.606845764438336
CATSPER1	1.32905729239264	-0.83875829497223	3.83140116395496	0.000187764833266181	0.00206299707432346	0.599128364486909
ZNF598	0.45381285201921	5.28066278229976	3.96277332297562	0.000114858084402265	0.00142626060347438	0.594501444562335
NLGN1	-2.33282689606045	1.42834234844591	-3.83692984408477	0.00018396490873602	0.0020299537098742	0.593073153785878
C3orf86P	-1.45454377581901	-2.75826902783731	-3.83080971070251	0.00018817572986604	0.00206498103563523	0.59293807411727
KCNN4	1.47803918124992	2.37369877700736	3.8697354857323	0.000162876966573708	0.0018576484747674	0.587767488351232
CRISPLD1	-2.13038866645416	3.29897472850343	-3.8883191279668	0.000151972302977845	0.00176262313369711	0.580026625938869
PLPPR3	-1.67488781903744	-3.68973103922517	-3.82924719557235	0.000189265356936814	0.0020745802494222	0.579572830988186
SSRP1	0.349231220601236	7.22086605670827	3.96872138276152	0.00011229907812514	0.00140420834718402	0.577640163910587
POLD4	0.656376397486502	2.68682704697433	3.87662810997008	0.000158748430413764	0.00182002436428978	0.575026382807335
PRKD3	-0.441025031700391	5.47889701855456	-3.96213317038576	0.00011513678199988	0.00142873192943934	0.574082063814132
LINC01599	0.83610841140894	0.604203753342369	3.83083058900323	0.000188161210690623	0.00206498103563523	0.57330511388435
CCDC121	-0.716513661788572	1.39271390948066	-3.83902218529115	0.00018254595807174	0.00201802193229616	0.573174671781986
SEC22A	0.375028921184937	3.83450389582112	3.91200036938938	0.00013908010443306	0.00164718979695456	0.5731720963303
NELFCD	0.34484784816791	6.0358079885301	3.96653011699435	0.00011323543090963	0.00141197810267077	0.57130520305474
CPZ	-1.82897507509126	-3.25153007713359	-3.82169062305903	0.000194620036499876	0.00211884145384292	0.570722083131622
POC1A	0.728101496658426	3.80278126904982	3.91008371340913	0.00014008356288187	0.00165688546572217	0.569521848076708
TUBG1	0.561123374270347	5.40481103319277	3.95177642363047	0.000119736216453796	0.0014725583657291	0.562094854518581
NDUFB10	0.508182935385286	6.38494243276655	3.96419486777522	0.000114241495386928	0.0014215574280243	0.561391877665099
STX10	0.450272643125713	5.69519127752961	3.96071068538624	0.000115758384871547	0.00143248005461125	0.559023152529023
PLPP1	-0.77150927023169	6.09147219811869	-3.9565521883636	0.000117593967036862	0.00145118886644045	0.558526148042762
WDR26	-0.344579812380749	6.69199933568216	-3.96353978998756	0.000114525239802947	0.00142311301102331	0.556439493147922
CRADD	0.712548111877975	3.16154097211943	3.86959440748451	0.000162962525838443	0.0018576484747674	0.549418276410372
RBMS1	-0.415609648146513	6.70127289495605	-3.96136229658755	0.000115473245568949	0.00143092658348087	0.549205878165588
TRIM39	0.408479186693204	3.5295784415488	3.89310347866071	0.000149279369737042	0.00173700738400707	0.54865098627057
CTSD	0.785847090051028	8.333484871113	3.95081622709992	0.000120171393275541	0.00147588578960529	0.547409582507165
MRPL27	0.505198216918894	5.32537365408363	3.95213842281708	0.00011957254240757	0.00147155474118746	0.543810905095747
STIP1	0.404332889512259	7.16392385471737	3.95857884334749	0.000116695954379564	0.00144209176980011	0.541659077402043
ACP5	1.5345630770072	4.230184903843	3.93357644596333	0.000128245800703959	0.00154230412637337	0.539251147101115
MRPL47	0.451975643886679	4.8570508304892	3.93812816143474	0.000126065167691205	0.00152528645200472	0.53509528871214
ST18	1.3447626713096	-3.42683216944796	3.81360069970939	0.000200511900060122	0.00216981223897287	0.534254266668472
CRCP	0.356769366508626	5.14918967451496	3.94310206830925	0.000123722650993824	0.00150711335256132	0.53384525209402
C6	-2.01322357255338	-1.76184896936002	-3.80913311583616	0.00020383777619332	0.00218695823442762	0.533389074132066
MPLKIP	0.396248543609374	4.62266500010544	3.93334958025878	0.000128355421512263	0.00154258784392519	0.53287527153056
PPP1R21	-0.368161897979783	4.47881623978152	-3.92172045752312	0.00013409559914365	0.00159899606622656	0.529436694227271
GRN	0.522039842022089	9.0963981537424	3.93971304241724	0.000125314204388782	0.00151927586132201	0.52650379529461
EMCN	-1.00706605234048	4.07313282496077	-3.90557482010856	0.000142471409850144	0.00168069398027824	0.5192452054429
LOC101928295	-1.38986228039163	-2.23212209129983	-3.80514249931741	0.00020685277615456	0.00221305317972997	0.5185663309593
EME1	0.878950228661286	1.78419565947373	3.83389346244069	0.000186042713868424	0.00204909822013188	0.516785181243143
IGF2BP2	-1.84504820368503	2.75074920477524	-3.8858383733324	0.000153386750361566	0.00177787835858645	0.514294895960152
PTK7	-1.14587697642411	6.88766747647369	-3.9480077210248	0.000121452917439622	0.00148653396765178	0.507381356940116
GPATCH4	0.498025128029478	5.11294671627954	3.93599399287371	0.00012708317135261	0.00153203847475043	0.506188433160368
CCDC77	0.520934147550953	3.27614101874829	3.87879785542519	0.000157469518839091	0.00180767345858114	0.504491515826742
MIR3677HG	0.802991523990199	-0.592537073682837	3.80150424680944	0.000209638386705357	0.00223618436169766	0.503598762742913
ABLIM1	-1.07367955473503	5.83343920578954	-3.9431280640655	0.000123710517588046	0.00150711335256132	0.499625501688499
ZNF530	0.564389112659148	1.9242967298461	3.82725754204722	0.000190661522654278	0.00208467145813709	0.496610429262149
CD58	0.70686963413656	3.82812975052849	3.88090114039435	0.000156239134665764	0.00180046524658857	0.494381666531397
MACC1	1.37616247048155	-1.59693013107783	3.79699203841117	0.0002131425872807	0.00226951290530299	0.494181030507055
COMMD4	0.50486144327732	6.0072441923066	3.94280816897247	0.000123859906075133	0.00150751703950996	0.493265612464191
NR2F1	-1.47568754484608	4.73594426667353	-3.90459971468455	0.000142992880149844	0.0016846289973501	0.491082869376924
ELP4	0.370917899501609	3.46384664962363	3.87338250661865	0.000160679929984521	0.00183629816733744	0.488919070913607
CALHM5	-0.750372801779081	4.5080867747301	-3.90826632218385	0.000141041410978569	0.00166601682493856	0.488018683373883
ZBED5-AS1	0.680910015485964	2.34049062726086	3.82895187701567	0.000189471970612343	0.00207539517718383	0.485540174598434
KIAA0930	0.585820219800937	6.91148832834584	3.94249138634031	0.000124008010332786	0.00150751703950996	0.484798360637731
PCYT2	0.530258794479404	4.79347145541249	3.92167377245626	0.000134119127968588	0.00159899606622656	0.482472367707365
BRCC3	0.468872236234227	3.97933047274099	3.89256615800635	0.000149579530068131	0.0017382440399557	0.481849335080171
CXXC1	0.404127604721984	5.78205050183872	3.93600338542754	0.000127078673983074	0.00153203847475043	0.479992969527895
B4GALNT1	-2.0978442062872	4.41396690967527	-3.88173912901514	0.000155751476931608	0.00179599982820621	0.479282536139761
SAP30	0.627466295356819	4.20245449743598	3.88842671078663	0.000151911244139002	0.00176262313369711	0.47541971803196
METTL25B	0.40596934844574	4.72061147366996	3.91431094065027	0.0001378795041971	0.00163513054878188	0.475417084035544
HLA-A	0.89000243415277	9.8178503163514	3.91973628150364	0.000135099077248325	0.0016085402085921	0.473915560747163
DSCAML1	-1.87096961581195	-2.05458307559214	-3.79123877508638	0.00021769122137399	0.00230590631900537	0.473873063431181
CDCA2	0.916152409418284	2.93287047533298	3.85763540064208	0.00017037259735975	0.00191653139476642	0.472523122372939
ATP6AP2	0.398943418202624	7.73617002509184	3.93600993128672	0.000127075539765625	0.00153203847475043	0.470330056046725
NDUFS8	0.562100218719295	6.29693560049426	3.93767392367219	0.000126281187677692	0.00152686984237943	0.469234268219243
TMEM39A	-0.458675103038382	5.19737804630237	-3.92833697347976	0.00013080037889752	0.00156463081655199	0.463684392505051
HIPK3	-0.474524285910157	6.31692870602499	-3.93515046652683	0.000127487689523336	0.00153524631352783	0.463310824643358
STUM	-1.88913233422254	0.894096396767085	-3.7925620646137	0.000216636923960582	0.00229853058197467	0.457635361059491
USP6NL	-0.456460226922678	3.67382292574871	-3.88037610014816	0.000156545415018874	0.00180184746618993	0.457256002311531
APBA2	-1.82351237895872	1.21164896154085	-3.80282362367347	0.000208624124494619	0.00222801618601132	0.456567119288079
PARS2	0.44786896224143	2.59228911655423	3.8352184358544	0.000185133304974219	0.00204158997016773	0.455851898521416
SPDYE6	0.928665811672665	-2.21731108179876	3.78576719757175	0.000222102441300195	0.00234265816173752	0.455510923080981
MYOSLID	1.67292562618535	-0.616460665191489	3.78523424181603	0.000222536614740615	0.00234585775362373	0.454043512317644
NSD1	-0.446733345872951	6.10659927809552	-3.93251600530904	0.000128758968856372	0.00154618032576419	0.453158337012642
LRFN4	0.667551418523163	3.71223452033834	3.87928568535628	0.000157183329275049	0.0018067014597634	0.45185853239961
OFD1	0.452521256953848	4.73537236160539	3.90475602775365	0.00014290916447331	0.0016846289973501	0.450491050077593
SNORD14A	0.966886189329524	-2.02736288130805	3.7829767812977	0.000224384599357365	0.00235840577437099	0.449017444527141
SHBG	-1.18797107874132	-1.71454301650417	-3.77931543420323	0.000227412794481505	0.00237907748999292	0.437014248665098
BRINP1	-2.33760385885832	-1.54273605491503	-3.77959865592603	0.000227177174144738	0.00237799994722083	0.434701807230462
SNRNP48	0.463314015773217	3.56208885937592	3.86680885015317	0.000164660647370027	0.00187462226539171	0.434603176397212
KLHL8	-0.421990614023972	4.17576690195502	-3.88458733053543	0.000154104794373219	0.0017815944989724	0.427376279176209
FAIM2	-2.02310981762015	2.5695046710748	-3.81371163749635	0.000200429971773498	0.00216981223897287	0.422326997667478
SNORA5C	0.913941633582428	-2.88517523985957	3.77714540129331	0.000229225811273801	0.00239150552199448	0.421838755691087
RUFY4	1.82358635255031	-1.08281842491757	3.77425537022388	0.000231661655934904	0.00240946934603757	0.418938187855874
RAC1	0.328011503519768	8.34356772175742	3.91595325668242	0.000137032140165197	0.00162695026211178	0.417675936889181
SNHG15	0.741924382563179	3.9524172812928	3.89010101183095	0.000150963992608832	0.00175319647115866	0.417633824050168
MMP13	3.7676297120202	-0.99101099868469	3.77768948251385	0.000228769960070046	0.00239150552199448	0.412352385384313
FGD5	-0.919779251838439	5.00264224902932	-3.91348819358275	0.000138305878311403	0.00163910291077447	0.408031979287024
ZPR1	0.408913876167259	5.22565669873574	3.90937131165273	0.000140458291257973	0.00166022255804003	0.407656240572052
EEF1E1	0.645266333392959	1.75837727249882	3.80479851623475	0.000207114634412221	0.00221453339871528	0.407131269619582
LONRF2	-3.51997250916069	2.07514321332582	-3.77622927855715	0.000229995318797007	0.00239630799613546	0.405789070613236
CIAO2B	0.468179074720071	5.75085178372539	3.91624183703531	0.000136883757983887	0.00162654914805108	0.405165537616086
LOC105379362	1.27054801379687	-1.29503456709857	3.76897281532171	0.00023617756881928	0.00244227219521252	0.39739186630987
HIPK1-AS1	1.0511685517558	-2.87414694633562	3.76907545574768	0.000236089034890498	0.00244227219521252	0.391446835993666
ADAMTSL4	-1.19016717178889	4.62735570083714	-3.89310668580423	0.000149277579869894	0.00173700738400707	0.385100379942674
HKDC1	1.3062726587208	-2.22659503892035	3.76320544633902	0.000241203164057457	0.00248278641487615	0.384893443048667
TPRN	0.538178707048567	3.99899990522219	3.87433154773863	0.000160112844870758	0.00183098432485814	0.384151970911587
LSM3	0.440350880646203	5.54889512170095	3.90773470107223	0.000141322775395535	0.00166824139935308	0.382217540919307
CEP83	0.51578424119399	3.10097686773585	3.83239818511206	0.000187074106726308	0.00205873822921757	0.381555342251616
TBL1X	0.641732039882605	5.66624730790023	3.90121100956832	0.00014481925855022	0.00170055934843746	0.380769838698271
ERBB2	-0.865798800461747	5.67475709373797	-3.90279669347561	0.000143961892295485	0.00169270864967236	0.378883338835567
FDXR	-0.741239062399866	3.83085630163395	-3.85858711556033	0.000169771361895658	0.00191457250952896	0.37614175318603
ZC2HC1C	0.722722368136956	0.329146698625257	3.76542089785015	0.000239260783118161	0.00247130478231092	0.373979611601801
PARP12	0.646965433609209	4.95819899964563	3.89539485213542	0.000148005770915298	0.00172666979719077	0.371990665729856
SLC16A1-AS1	0.604277730959241	2.10339827799579	3.79120538725143	0.000217717885119408	0.00230590631900537	0.367646654311452
FBXW9	0.477475794013777	2.89039308748795	3.82699237332488	0.000190848331686951	0.00208537564623932	0.365899767400701
SEC23B	-0.389046894845131	5.3710273045596	-3.90185670856903	0.000144469549841534	0.00169756454666353	0.365264744963543
SMIM19	0.510940835142175	4.53215729507706	3.88017899451701	0.000156660543181646	0.00180184746618993	0.363733805321153
CEP55	0.916810659750218	4.19690870077113	3.86646475540363	0.000164871576370573	0.00187583263699286	0.363127021767434
SLC31A1	0.489704561856374	5.46747133645367	3.90377721272839	0.000143434151827703	0.0016876100895161	0.362040914943947
SIDT1	-0.900664579405806	1.07952669732353	-3.77726949182369	0.000229121767935042	0.00239150552199448	0.358448055807233
GLE1	0.396990636283706	5.24826168642031	3.89372871258877	0.000148930819985037	0.00173520372524476	0.354516881119936
SLC17A9	1.3222068920609	2.76896789325878	3.81072323237901	0.000202648064690714	0.0021831844034351	0.348483285565957
MISFA	0.661214783466664	-0.559802545990105	3.7522863698207	0.000250996678971325	0.00255571916560751	0.341305379302448
BAZ2B	-0.572440637333403	4.14968650911461	-3.85519881560917	0.000171921116533046	0.00192790340247282	0.337785667104906
NBDY	0.454423580803346	5.39690968014302	3.89279914518019	0.000149449307377609	0.00173785702372756	0.334915069492306
ENTPD7	-0.64715097603004	3.67048733101802	-3.85780710108066	0.000170263978137385	0.00191651185937316	0.329092725706443
ZNF93	0.708795573481674	3.00457150654434	3.80578037372829	0.000206368023244052	0.00220950419514133	0.328965420884305
ULK1	0.571089388123109	6.26115129546065	3.89660511558845	0.000147337255650396	0.00172560700918828	0.325604479396543
GPATCH11	0.408741946185649	3.71780867523205	3.83983424843537	0.000181998050737306	0.00201444879492015	0.325389238949676
RAB8B	-0.439066634165068	5.71444460842696	-3.89569316803932	0.000147840722266957	0.00172666979719077	0.325092997054401
COL4A5	-2.80207872804552	3.16287931776003	-3.76922571781224	0.000235959480985702	0.00244227219521252	0.322514846265561
DDX11	0.698196670151737	4.37398713065517	3.85804451936229	0.000170113893607507	0.00191651185937316	0.321832144483332
TLCD2	-0.784808059234052	3.3147998274749	-3.83189247332045	0.000187424156864232	0.0020605165890451	0.320644916887283
MFSD3	0.697902322756761	2.8849182247612	3.81375130880836	0.000200400681960245	0.00216981223897287	0.315202932810156
MPDZ	-0.818989141189349	4.83397011427131	-3.8564077461817	0.000171151142869242	0.00192388422964764	0.314272425695113
GRM4	-1.66207366580135	-3.25348681687793	-3.74225741151014	0.000260322705418818	0.00262747837770264	0.313427653418862
ALDH5A1	-0.895485566376223	2.0309024028012	-3.77141682684841	0.000234077975149582	0.00242756053927539	0.312808801238565
LINC02408	-1.72018106056317	-3.55652962705667	-3.74379049525685	0.000258876130886958	0.00261663354167646	0.311304489170597
TADA3	0.416384648299091	6.72501009415883	3.8939015694792	0.000148834593939972	0.00173520372524476	0.309821748495092
MRPS17	0.573955500562565	2.76264234531569	3.78311562081949	0.000224270524973395	0.00235840577437099	0.303642511125979
PXN-AS1	0.551414995442236	0.29344752928092	3.74736010830165	0.000255537390219478	0.00259165211766146	0.303144052330314
TLCD1	0.808754331539198	1.33396616240876	3.75899998403438	0.000244931449354254	0.0025125090494114	0.298419538009512
GSC	-1.41982372245978	0.651213999997462	-3.75441119339164	0.000249061841533056	0.0025446882510138	0.293576241720994
QSOX2	-0.543932451598875	4.83363472976902	-3.87154738312735	0.000161781899402315	0.00184771416444772	0.290613677013475
DIP2B	-0.555184791356045	5.00558195651718	-3.87552802877913	0.000159400616586825	0.00182633383771141	0.290478058958101
IL21R	1.49472946363687	1.21298749785694	3.76377969405936	0.000240698266808015	0.00247901241937651	0.287131619866012
ABCA9	-1.95725072385459	1.81083553686536	-3.79508345111202	0.000214641463595607	0.00228005692164268	0.283208381364501
PGGT1B	-0.40740705573432	4.45625060333923	-3.85347237386784	0.00017302640312225	0.00193787410017806	0.280296942132618
ORC5	0.378558568143027	4.11003073909209	3.84203684667991	0.000180519787032856	0.00200322744655431	0.280049454968292
KRT75	2.60026367822993	-3.08069234944224	3.72990297655723	0.000272262619490174	0.00272430432126685	0.277911636772074
LINC00460	1.8622916121975	-3.81978402269362	3.7321301311585	0.00027007257119664	0.00271072730755252	0.27672595238502
TCTN3	-0.403854707984859	5.33124343912176	-3.8749297032918	0.000159756404027261	0.00182924143078724	0.264371467771338
TTC9C	0.351929930059526	4.3090620026822	3.84350785521159	0.000179538885066993	0.00199957251437034	0.263884422362891
KBTBD7	-0.592268810925209	2.63995280228182	-3.77710560201044	0.000229259190350336	0.00239150552199448	0.259086956590931
IGF2-AS	-2.08148749246396	-2.68101178055682	-3.72249450560634	0.000279669268448689	0.00277979470762386	0.256525540180111
BCAP31	0.490847497088971	7.69164403114483	3.87472879255529	0.000159876042509118	0.00182944308757562	0.255952170857022
RNF2	-0.501053107916809	4.20559591286	-3.84728083050418	0.000177046070220439	0.00197672047641513	0.25440524512406
FBLL1	-1.91678499382555	-0.854709956436178	-3.72263918207672	0.000279522819031952	0.00277979470762386	0.252405590489562
ADAMTSL3	-1.77033776828088	1.78354448229262	-3.74885534331882	0.000254151018807777	0.00258197275821091	0.248340380697275
IL36B	2.25179834388952	-3.73901905763352	3.72516947892209	0.000276973221519946	0.00275796563160433	0.248160108826071
HES2	1.36143692554005	-2.09808104175539	3.7193190965778	0.00028290193995006	0.00279951141569786	0.246032666762938
IFT43	0.497019492092507	4.50044132637747	3.84010718597166	0.000181814247909071	0.00201365736828756	0.245645993971079
PIF1	0.76797183207072	2.64912464555508	3.7803595146466	0.000226545339336524	0.00237277130820281	0.239216812114547
PORCN-DT	1.04242816544488	-2.88417732699202	3.71845326963406	0.000283789497677975	0.00280519817136922	0.237356980231719
AQP9	1.81292408455601	-0.56327309155156	3.72513116650278	0.000277011661509085	0.00275796563160433	0.236404215510242
POPDC3	1.65257665523574	0.819542773741237	3.73161371235187	0.00027057889564022	0.00271313042385371	0.234401927327865
TBCC	0.48218557467129	4.35042588551165	3.83229196043562	0.000187147583159034	0.00205873822921757	0.230781980028376
CCDC92	0.45070014556037	5.83110651835021	3.86728262514504	0.000164370644395547	0.00187250954552513	0.229956166595464
KLC2	0.484222400308302	4.86302138854928	3.84093248234733	0.000181259544901765	0.00200999684578451	0.223787837336633
NOL9	0.342740474661325	4.91068716470333	3.85063259249786	0.000174859159493227	0.00195473789829991	0.223256448568511
LINC01615	1.60187272563584	0.744276969338365	3.74203289593227	0.000260535193550571	0.00262747837770264	0.221457793623483
TIMM50	0.425988738234053	5.90733328280851	3.8657856538575	0.000165288617189155	0.00187700455656665	0.21969694637203
XXYLT1	-0.458334264209768	4.54640594923692	-3.84551644620669	0.000178207683474788	0.00198845175630767	0.218527852434638
NPEPL1	0.62306274749548	2.85405866834073	3.77388260428431	0.000231977620066468	0.00241135693067353	0.217923660056099
CPSF4	0.367407247308183	4.6186135891509	3.84210632596152	0.000180473342371643	0.00200322744655431	0.214756156845906
PLP2	0.864922955394793	6.34544727959443	3.86221060774705	0.000167500658194198	0.00189612014020213	0.214753447528254
CD80	1.10098883108768	-0.810037904141875	3.71299596817701	0.000289444711127978	0.00284074062136605	0.213717430417935
PPP1R16A	0.596949633817855	3.35977876726418	3.78963820057646	0.000218972941379836	0.00231509658719448	0.210430195126602
MAP4K3	-0.509846301801697	4.44228467680714	-3.8255217603606	0.000191887523662484	0.00209417844600852	0.210173725182972
SPATA33	0.502700075429408	2.87584106426884	3.77487009819125	0.000231141490713632	0.00240545448054912	0.210020179894963
TLK1	-0.390187915694076	5.35536774253083	-3.85221678404561	0.00017383448175408	0.00194449537887237	0.209319203555604
ZMIZ1	-0.654969861837297	6.75933950776919	-3.86361076132858	0.000166630990038334	0.00188866010264056	0.204644601337572
GJB3	1.49636742852187	-3.15013058286692	3.70748012139878	0.000295268847139788	0.00288999219326612	0.204138564833015
FZD2	-0.889766400548817	3.81896929435927	-3.82468954842068	0.00019247797444164	0.0020993446226965	0.203098045214259
RAB5B	-0.450102380882959	7.40118664757206	-3.86194228243446	0.00016766781305104	0.00189681486171496	0.201848669274074
AP4B1	0.391320223867199	3.69011075311766	3.8057411080271	0.000206397832070812	0.00220950419514133	0.195630810561394
MECR	0.364866966782866	4.14009421374665	3.81904473808958	0.00019652870092904	0.00213702615910165	0.194625055991019
CEBPG	0.562888958751124	5.68614439822372	3.85248879878942	0.000173659113544436	0.00194374629523425	0.19257791311055
NUP62	0.320132730224435	6.24048295894106	3.85931125507796	0.000169315245760237	0.0019106303786827	0.190824612287569
RTN4RL1	-1.57325910779769	0.75037997567524	-3.72571023061303	0.000276431207581157	0.00275524623854237	0.190061606147156
MIR497HG	1.51060993656434	-1.49106318546567	3.70087139096314	0.000302392971098621	0.00294608011753439	0.187706073553775
MPND	0.452740354443879	3.50575775309744	3.79215145063039	0.000216963550936966	0.00230063479115951	0.187001565415425
PCYOX1	-0.564395884194901	6.44762512674645	-3.8578771233963	0.000170219700288736	0.00191651185937316	0.186816346537085
PPP2R2D	-0.383483620925896	4.73605118678905	-3.83868262589404	0.000182775526401426	0.00201931482680466	0.185711463150134
IKZF4	-0.708150230199636	3.16278065981759	-3.77198973100385	0.000233588372546879	0.00242591391033193	0.185585411424553
APOD	-1.73132502329612	4.35929002459812	-3.82358847722301	0.000193261830551457	0.00210533285760521	0.185227005865972
ASPHD2	0.787802402937302	1.70289947910569	3.73919499162632	0.000263235269361907	0.00265172562636424	0.178000453354305
FGF16	2.24971908754812	-2.05704151467671	3.69975532862084	0.000303612005122359	0.00295391582411776	0.177065234518329
MANCR	1.39019761613907	-1.51605219707457	3.69899819716816	0.000304441636917935	0.00295877668920081	0.176075686922194
SMKR1	1.39677997666501	-0.439829544059494	3.70546103883846	0.00029742836841549	0.00290795423885395	0.166871424395276
BET1	0.433451398529703	4.55606431807892	3.8274667795834	0.000190514239194323	0.00208467145813709	0.166451791651035
GDF11	-0.826603597219416	4.79539215342997	-3.83429971465603	0.000185763428636283	0.00204727967970325	0.165980336766566
TOR1AIP1	-0.449552987126886	6.34842139562606	-3.84890030189893	0.000175986196240223	0.00196611120547255	0.161532194212396
CPLANE2	0.615626982760327	1.55392634407676	3.71849432603755	0.000283747351375161	0.00280519817136922	0.159399227350552
FBXO31	-0.724143374118531	5.56567284105932	-3.8420105500444	0.00018053736844748	0.00200322744655431	0.159390897419439
LOC124903729	-1.61077126151795	-3.88433971170265	-3.69396313333308	0.000310013628788222	0.00300803808322598	0.157075416293099
SCD5	-0.676907811401087	4.82857857066817	-3.81833704858763	0.000197042211093481	0.0021413114467377	0.155680699168724
TCF21	-2.84899840308969	0.0681729263202531	-3.70326865317613	0.000299790164820808	0.00292785263910779	0.152178595926382
TBC1D2	0.977184181489917	4.06066247582673	3.79626242920523	0.000213714397318403	0.00227155474707545	0.143343171401442
GK	0.755506198531337	2.70461494094371	3.74525827902733	0.000257498308054383	0.00260711584512882	0.142634764035191
PCYT1A	0.345217580580004	5.71623304048935	3.84068084763669	0.000181428504546785	0.00201062701794092	0.141651662548266
KNOP1	0.394039478199337	3.54851984527958	3.78159896900569	0.00022551963396043	0.00236479096873946	0.138277430346802
MRPS34	0.517803594125364	5.39922205501947	3.83732738034156	0.000183694510512482	0.00202821814531977	0.137345339033433
ITGB1-DT	0.949233795240362	-1.24726048488236	3.68492355794364	0.000320259971508083	0.00308491108485228	0.133989671074588
CIZ1	0.364539142789626	7.2381082434493	3.84229900131745	0.000180344604469134	0.00200322744655431	0.133024148411287
RAPGEF3	-0.826700222814898	3.59515616974202	-3.7719191769584	0.000233648615422634	0.00242591391033193	0.130420713925799
LAMTOR1	0.471139448554765	6.46093324761236	3.84230997913442	0.000180337272161337	0.00200322744655431	0.129172305002235
RIMBP2	-2.0845820919043	-2.36773418155661	-3.68182272429975	0.000323847922354286	0.00310862799557532	0.128496233729352
LIMCH1	-1.19742187454511	5.07158366233022	-3.81044755268126	0.000202853852611782	0.0021831844034351	0.12400513139204
ZMYND10	1.11405872162834	0.655855831731828	3.68741057409862	0.000317409459407384	0.003067663606787	0.12291552905127
LOC124909384	1.13565000725847	-3.35020591071126	3.68575139649549	0.000319308461471426	0.00308155006600869	0.12249504754725
RAVER2	-0.968080690853971	3.51063196715985	-3.74990945405392	0.000253177939958004	0.00257500490152409	0.121743228475109
DHDH	1.1424717920585	-1.0025565070241	3.6798826640996	0.000326112041823978	0.00312200481684237	0.121357059016064
CLPB	0.398904122173642	4.46051022712272	3.80771745264943	0.000204902537148614	0.00219611918327065	0.117276026818399
FAM209B	0.931285682428736	-2.70865603251179	3.67808618820087	0.000328221930075214	0.00313543198169493	0.116259289613784
INTS12	0.312542260545624	3.20685317181854	3.75333385065666	0.00025004108338746	0.0025517852397385	0.114285265092703
SLC26A10P	-1.74099426399159	-3.09213718172392	-3.68249010705631	0.000323072504223237	0.00310284578105349	0.114168345313384
SGO1	0.980200551626714	1.96684380527567	3.71546073280306	0.000286877480283336	0.00282601188901552	0.113161903419078
RAD9A	0.41186921337665	3.59095181992185	3.7715323321366	0.000233979186369866	0.00242756053927539	0.112305271526871
NGFR	-1.62627173989075	3.08459776933568	-3.76391161110836	0.000240582422604526	0.00247901241937651	0.110898289006129
ATP5MF	0.591716100428757	4.45399284558362	3.81036551942421	0.000202915126635907	0.0021831844034351	0.109632372538742
PTPN4	-0.391706016519433	3.76988768330887	-3.77693656651154	0.000229401009304027	0.00239150552199448	0.108142337236914
RRP36	0.476366355245482	5.36015733984444	3.82660612543948	0.000191120750836829	0.00208708050137344	0.103169932420894
CEP104	0.389719409235523	5.06205101603741	3.81754386933826	0.000197619267360749	0.00214498249579031	0.102441276733971
LINC00504	1.46397646960952	-1.96915729137172	3.67340651917202	0.000333778762964802	0.00317796645634655	0.102209054987852
ALG10B	-0.590102954273838	3.2300577561911	-3.75292240840097	0.000250416022073682	0.00255202068868586	0.102102309208428
TRMT12	0.351753432614586	3.49623933167678	3.76285812008367	0.000241509031515496	0.00248450857378334	0.100106452938735
TG	1.1316882157574	0.585567039600338	3.68494921256489	0.000320230444111921	0.00308491108485228	0.0978571015778131
C7orf50	0.556447966644982	6.15928949748935	3.82922357560321	0.000189281874298964	0.0020745802494222	0.0889914730464421
GPR20	-1.83709402618418	-2.82198236146072	-3.67249655520596	0.000334869567594582	0.00318254845304734	0.0878425630948358
L3MBTL4-AS1	1.16840459823269	-1.88375707482447	3.66823068421985	0.000340028283337128	0.00320624135228759	0.0839274852396255
DNAH11	2.36736514143249	1.14499287565754	3.67245369650384	0.000334921026763724	0.00318254845304734	0.083518041576184
PSMC3	0.421516296579475	7.15580393155572	3.82724887549855	0.000190667625416587	0.00208467145813709	0.0798522312579788
ATF7	-0.388144674932873	5.28202975045325	-3.81384693726173	0.00020033009500329	0.00216981223897287	0.0778137705800352
AIF1L	-1.84852853534822	4.45530283754756	-3.78828180083963	0.00022006472845938	0.00232526850088694	0.0774625140042309
BRF2	0.502894472434474	2.93588119683409	3.73265846261427	0.000269555495390627	0.0027077868839492	0.0766197042527805
DBF4B	0.570973382556233	3.22732553821571	3.74028427591737	0.000262195769603496	0.0026427388109951	0.0753793761216714
DEDD	0.380745660594076	4.87080305732052	3.8038538087795	0.000207835414997616	0.00222091586789169	0.0748717882051864
MFAP4	-1.48152421843472	8.81914216893946	-3.81808418019845	0.000197226004820759	0.00214201059505817	0.0748092665707611
LRRC66	1.2374948132918	-0.487513025611289	3.6661306458759	0.000342595358688118	0.00321627087782023	0.0740032053485145
E2F2	0.984852588782984	3.15392655625903	3.74594505252425	0.000256856015081237	0.00260208203752636	0.0735415881083412
DYNLRB1	0.652705601763251	3.16539201723184	3.74864229903018	0.00025434811578984	0.00258251192764871	0.0718356832840295
SCN7A	-2.42803198816966	-1.41300023861678	-3.66399605232462	0.000345223435274561	0.00323417001980573	0.069903939987543
TPX2	0.868694817807098	6.46146924543159	3.82433847397369	0.000192727577145298	0.00210078917069443	0.0695309643124418
CAMK1G	1.81705885838243	-1.86245673302502	3.66253466176024	0.000347033648091908	0.00324299930972281	0.0683015344414075
WDR1	0.492209083419313	9.20396625200616	3.81410605715295	0.000200138947434682	0.00216981223897287	0.0677387647320637
FAM88B	-0.866631921030668	-1.71560685838898	-3.66250523116963	0.000347070195491499	0.00324299930972281	0.0672026198254745
PYGO2	0.4283309752907	6.01693066828918	3.820428250395	0.000195528470150058	0.00212743992612906	0.0654874509039969
RAD54L	0.984786962461049	2.54666531372022	3.71593892162757	0.00028638191432353	0.00282601188901552	0.0621244703104376
IRF1	0.891253766617084	5.19432528730366	3.81080767301875	0.000202585071530982	0.0021831844034351	0.0608922377876393
CA8	-1.23226177238935	-0.0125724702262146	-3.66848017752683	0.000339724515015383	0.00320624135228759	0.0579962008638928
ZBTB10	-0.599430585267454	4.96812925308579	-3.79468338646721	0.000214956912425206	0.00228205588910383	0.0573152247225126
NCKAP5	-0.986138180117056	1.16178783537965	-3.6873072627589	0.000317527391344413	0.003067663606787	0.05641409842098
IRX3	1.18788037606868	3.24440034457543	3.74407423831327	0.000258609235259007	0.00261541015083432	0.0556169132938278
TRMT2B	0.429156951465096	3.63242160634468	3.75859697505396	0.000245291583577209	0.00251476465701711	0.0555128858453147
RUSC1-AS1	0.654986438761252	0.954032839970924	3.6730644942259	0.000334188365341076	0.00317895574479089	0.0535925921463916
WWP1	-0.419901267616371	5.48545576845163	-3.81165643473781	0.000201952922041965	0.00218145653321354	0.0508489454068028
ICE1	0.494835738844892	5.56502795889213	3.80948009819536	0.000203577603038201	0.00218583832339999	0.0506331671570051
ZNF727	-1.7542014824336	0.0288071986364099	-3.66269631770834	0.000346832965865585	0.00324299930972281	0.0422615287764714
CNTN4	-2.52180010893763	2.12809455871438	-3.68511635258738	0.000320038135938755	0.00308491108485228	0.0390095518450835
MPZ	0.951885364333744	0.489063027355156	3.66678474338794	0.000341793836229506	0.00321379406262783	0.0383191079830878
ZNF319	-0.368893698217064	3.805695437661	-3.75998895748187	0.000244049811518204	0.00250776915205324	0.037163525966192
ABL2	0.530780779081529	5.50191404836759	3.81042309425659	0.000202872119780993	0.0021831844034351	0.0360768372532698
ZBTB9	0.475021168853617	2.87698755051818	3.73285792907438	0.000269360522248651	0.00270734502491063	0.0348952230433408
TMEM109	0.31956043468521	7.40590871374559	3.81305100424439	0.000200918322874288	0.0021728989429788	0.0334415649123629
CLN3	0.558679423108555	-0.896315646530256	3.65368707165904	0.000358186043766586	0.00331747621424517	0.0309463639749517
MRPL24	0.502236233354046	5.9437898245406	3.81011447699983	0.000203102749709893	0.0021831844034351	0.0299901304439807
PGAP3	-0.49325362187069	4.71276340688943	-3.78439056006906	0.000223225567526561	0.00235173775048106	0.0297699504940505
PPP1R18	0.42982492290522	7.48450659376245	3.81001302062379	0.000203178622464658	0.0021831844034351	0.0283571725769498
SGMS1	-0.442586152764298	4.47660306679405	-3.78179270410522	0.000225359707728389	0.00236449673451009	0.0265110515641354
GADD45GIP1	0.548753789208327	5.9737543725803	3.81081593127972	0.000202578911822589	0.0021831844034351	0.0254358320429038
ELOVL1	0.398047086260805	6.31117384603676	3.81200987907593	0.000201690232552102	0.0021799322241662	0.0254319258499045
CYP2D8P	1.0145033726082	-2.95824713572989	3.64882380858966	0.000364459520080403	0.00335823414931228	0.0220339050096623
SNORA11	1.03663821856695	-2.72422763181671	3.64740543886378	0.000366308635308321	0.00336662231661379	0.0201378416218594
RGS3	0.779171544645191	6.58359581956886	3.80997284324412	0.000203208675998728	0.0021831844034351	0.0188721203618103
NEK10	1.02181576196155	-0.116401249641591	3.65065924946265	0.000362079756604891	0.00333973874263493	0.0181545383449366
RMDN3	0.322210689539276	5.49012196133419	3.79842037155607	0.000212027371377023	0.0022603227087761	0.015361285333003
CISD3	0.5917688777558	4.77768422584123	3.78316454581014	0.000224230339954866	0.00235840577437099	0.0141880648740491
RER1	0.395315356119838	6.52035908937857	3.80901576903874	0.000203925836147621	0.00218695823442762	0.0136445233155094
BCL9	-0.846634726577142	4.93408218185321	-3.78104283889731	0.000225979311364159	0.00236822620226227	0.0108022322167356
LINC00601	2.06839999484711	-1.66350714546578	3.64433754973065	0.000370338565569815	0.00339843440083539	0.00994126409181195
MT1G	1.56601537867805	0.555123779623979	3.66445334280154	0.000344658828442134	0.00323056845415363	0.0079597187928675
OCIAD1-AS1	-0.976261491180084	-2.49794677658694	-3.64341918795407	0.000371553029904438	0.00340261357467644	0.00751120313569942
LSAMP	-2.2882515520529	2.80398986159542	-3.70303384414263	0.000300044167310688	0.00292873814047248	0.00724077281203339
PTPMT1	0.546092784834803	0.231427319391336	3.65313417192259	0.000358894095996784	0.00332231803578644	0.00612711730584614
OSGIN2	0.622923661256815	4.18233607411753	3.75972336945345	0.000244286278856409	0.00250876132083291	0.00415147621821088
DHX16	0.342231288210593	5.47349687884655	3.79776986193196	0.000212534589038625	0.0022643836696682	0.00338899492568601
PDCD5	0.479800494426961	5.87378653997621	3.80154600257267	0.000209606215682986	0.00223618436169766	0.000983698891693585
SLC35A5	-0.383339617564384	4.85865387588224	-3.78241158210408	0.0002248495507209	0.00236190819799441	-0.00394475477668088
NPY1R	-1.76657365295606	-0.275600105638748	-3.64343719997809	0.000371529174242541	0.00340261357467644	-0.0116008728639976
DYNC1LI1	0.283105631571935	5.42311498175206	3.7902594551036	0.000218474601024049	0.00231119060233759	-0.013852920697107
TUB	-1.45657368941475	4.01789843716676	-3.71247221144754	0.000289993035212039	0.00284300990398418	-0.0146759238817076
HES6	0.982319184715827	2.31429775978999	3.67828711200352	0.000327985313871649	0.00313491719777853	-0.0147028549196326
SNRNP25	0.484077745818523	4.58775456432153	3.7699342926575	0.000235349464951156	0.00243792677991864	-0.016394152537333
NDUFB9	0.505131524948824	6.06929643917281	3.79642471617513	0.000213587083924587	0.00227154804380295	-0.0188539080977126
SLC25A4	-0.936306202362205	4.54684797800761	-3.72673465338858	0.00027540714526256	0.00274962445529119	-0.0195650608463502
COLGALT2	-1.73164456939093	2.06348161822658	-3.69515407395815	0.000308687046413632	0.00299678799634154	-0.0205682400992933
NCK2	-0.44206540671757	5.55646929054026	-3.79056443441927	0.00021823035514602	0.00230996959747538	-0.0212412499102799
DCPS	0.396951427873732	4.394961650452	3.75797565300686	0.000245847788485231	0.00251902668304496	-0.0219889567881362
CENPN	0.699088037866802	2.97788758758334	3.70772242840191	0.000295010685558227	0.0028890423827114	-0.02249756077694
PSMB7	0.442587935451773	7.15087846253841	3.79647712280653	0.000213545986528165	0.00227154804380295	-0.024444810512275
ZNF622	0.495512571124021	5.22394669844697	3.78664130212701	0.000221392088918847	0.0023365400508557	-0.0299316672636367
PSMG1	0.515893958181182	4.49905793741194	3.75906142601434	0.000244876588011495	0.0025125090494114	-0.0331402014978366
LINC02345	1.58318050370933	-1.63189360279965	3.63014430271261	0.000389533555740715	0.00354086405036742	-0.033977216462147
TET1	-1.07889313037478	1.24247345299137	-3.6554761999294	0.000355903890093973	0.00330316389921068	-0.0373667666114157
POLR2J	0.48626848679745	5.20228324956986	3.78190255053918	0.000225269078458859	0.00236449673451009	-0.0375250697686926
FIP1L1	0.397367341255448	3.84854412789244	3.74229255311731	0.000260289461229828	0.00262747837770264	-0.0393638831149641
GMDS	0.617096360915106	4.18557377888338	3.74951959621694	0.000253537416545639	0.00257719921546477	-0.0461137916620578
JHY	-1.09309291109938	1.6178483818021	-3.66045011323227	0.000349631287955845	0.00326522845017513	-0.0492186335473246
MEIS2	-0.964533654074045	4.72777263161416	-3.74206151231331	0.000260508101036453	0.00262747837770264	-0.0499344259010002
CENPW	0.883316856505315	4.11481217106601	3.7352579157276	0.000267025043871745	0.00268562269718386	-0.0499456444501849
ZFP36L2	-0.89058140106298	6.03263988015612	-3.78685099752481	0.000221221997937836	0.00233611993228701	-0.0501148532984272
SCAT1	1.41122762034637	-3.13371897792542	3.62398561876401	0.000398151441145604	0.00360022868945125	-0.0505528216508342
PLK1	0.91674063913996	4.38168562937284	3.75660389332597	0.000247080016633112	0.00252731989631964	-0.0508316331118568
LOC101927245	0.948698049587395	-0.528428770409591	3.6266884950577	0.000394347364919958	0.00357123363655543	-0.0510355411440973
IPO4	0.943630250513931	-3.21631880566639	3.62273558883294	0.000399922443358503	0.00361259915962787	-0.0568469455368508
DPH6	0.441190588221258	2.37686284503891	3.67070956499578	0.000337021505689444	0.00319393765309247	-0.0573318672317695
NFIB	-0.818881748561613	6.32662374256144	-3.78419870107391	0.000223382522112887	0.0023520093975374	-0.0627717910186227
ZNF296	0.720283404449127	0.228655407680289	3.63251546292567	0.000386262763103436	0.00351399168199275	-0.0630543271187944
MAPK6	0.53267914993182	5.16250714917728	3.77011439097719	0.000235194655719261	0.00243773142872952	-0.065463372578006
DBNDD2	1.36856281550232	0.00722629823102261	3.61921678793809	0.000404947769016397	0.00365431225275944	-0.071767539919934
SNRPG	0.421889621573965	5.03871368291004	3.76851816760223	0.000236570110078894	0.00244492140854446	-0.0727844051456552
MFSD4A	-1.0457752581429	-0.231248190961594	-3.62091062447349	0.000402521347973215	0.00363424485926874	-0.0745601826440314
NEDD8	0.513368179613212	4.79516510706501	3.76166508590717	0.000242562460477732	0.0024939148387765	-0.0747158622272375
NT5C	0.617786985796865	3.208664601425	3.70064275175247	0.000302642327616883	0.00294608011753439	-0.0821021926986489
SIRT4	0.649254982495839	0.435618744057281	3.62886209376749	0.000391313115726583	0.00355272682435107	-0.0821042306870785
BTBD3	-0.719436272589784	5.04784324644421	-3.76445106638125	0.000240109244450643	0.00247864068062434	-0.0823542310019318
CENPI	0.850292773642333	2.24674279407944	3.65990945331803	0.000350308020213726	0.00326984545052177	-0.0830788361520041
CCDC192	-0.700799297076816	-1.76772383410179	-3.61173699032062	0.00041582856086841	0.00372438657588984	-0.0894116310527506
NGDN	0.421851430706134	4.93268526302226	3.75713268694854	0.000246604318911923	0.00252389385982288	-0.0904640070059628
CYB561D1	0.564343997573018	3.74497582714015	3.7148494378076	0.000287512171306546	0.0028264148814132	-0.0937063052100928
C2	1.23566356059666	4.40843815920272	3.76395808878756	0.000240541620379892	0.00247901241937651	-0.094452489334981
TMBIM4	-0.825642425252525	3.62381641142103	-3.71622558022564	0.000286085227212649	0.00282601188901552	-0.0948208307545961
MCFD2	-0.442371760531558	6.6666962885953	-3.7770775973125	0.000229282680242831	0.00239150552199448	-0.0958042701925441
SLIRP	0.562772524552841	4.84677509786098	3.75138376662217	0.000251822879734721	0.0025626765360518	-0.0976920006033524
ANAPC11	0.498617900971142	6.39907960013571	3.77502214143373	0.000231013006965073	0.00240545448054912	-0.102513522558981
ACD	0.390146551109019	4.61778667647186	3.74748129326468	0.00025542476215072	0.00259165211766146	-0.102625025246
C2CD2L	0.414489796434748	3.88608681782059	3.72026786877011	0.000281932372246581	0.00279454359687863	-0.105097394922971
ANGPTL1	-2.79879993328814	3.3865969754567	-3.66780655531783	0.000340545266799613	0.00320709935871001	-0.108593672820978
RPL17	0.6250685736155	0.94184249580211	3.62846347354256	0.000391867916991273	0.00355416470387988	-0.109917949481714
ROR1	-0.888169541251181	4.88796357168663	-3.74477024526179	0.000257955657450649	0.00261027251340157	-0.114026049118596
GEMIN7-AS1	0.575559574418071	-2.11906706701412	3.60138644471819	0.000431340980572596	0.00382186586253274	-0.120034906543923
LDLRAD4	-0.975443844314035	4.27035477090757	-3.71392069050175	0.000288479008167497	0.00283436553175419	-0.121271002006933
HAUS7	0.96490464972779	-0.151666793944784	3.60518454714915	0.000425586412628214	0.00377968794692249	-0.123803619486345
TUBD1	0.456061067319088	2.81073900797247	3.66333814142009	0.000346037277259885	0.00324010152404543	-0.123975751062979
BMP7	-2.55938130880569	0.803076502481643	-3.65049099152332	0.000362297300953931	0.00334002719969405	-0.125552818597272
HMCES	0.362347813788475	5.51783908688517	3.75636599269188	0.000247294313227028	0.00252806974371371	-0.126148183116582
MYLK2	1.25997944241028	-0.398794507574124	3.6091551564405	0.000419647939996306	0.0037507457313668	-0.130552546647714
ABCB7	0.350582271093757	4.5048636406026	3.72990228086273	0.000272263306213273	0.00272430432126685	-0.13442436810944
RUNDC3A	-1.32962697514767	-0.0387213198998203	-3.60750792376144	0.000422102003243662	0.00376178480127341	-0.134951931819526
DCTN5	0.284945791038838	6.06387885635162	3.7637964996856	0.000240683505850816	0.00247901241937651	-0.135388642173162
TRIML2	1.66321180788397	-3.87185766271188	3.59927618937072	0.000434569895442277	0.0038404498744088	-0.136476432204427
LOC101928834	2.18623910081729	-0.949606652248806	3.60073697056609	0.000432332326970043	0.00382647650536715	-0.13835214111938
UAP1L1	0.678480390047476	4.42172240415581	3.73084820738494	0.000271331091193815	0.0027180099420091	-0.145017378794392
FRMPD3	-1.99306109075887	1.10469287320331	-3.60072637026727	0.000432348524893974	0.00382647650536715	-0.14520182008415
FADD	0.623268013573834	1.1130826204761	3.61841351725522	0.000406103272820582	0.00365797507227189	-0.150350006135431
CTSA	0.519189952712959	7.3869771235224	3.75766967786214	0.000246122135109714	0.00252039748980713	-0.151957929894617
SIGLEC15	1.86143923933498	0.08457531688136	3.60225055144904	0.00043002534582744	0.0038139072988497	-0.154417955483673
GATA2	-1.04034905391229	2.7178521654824	-3.64802899125716	0.000365494627192362	0.00336303658640782	-0.155837557509162
PDGFA-DT	1.23386696550098	-1.88924795480668	3.58814420495146	0.00045198365591689	0.00395728463586218	-0.16113268301117
RAB3GAP1	-0.327767676563514	6.12183819245164	-3.75371232332318	0.000249696658876667	0.00254972140678674	-0.16531016724081
YDJC	0.576843224777433	3.44066687954993	3.68128304420141	0.00032447625178699	0.00311096129943123	-0.167127538081092
MTHFD1	0.493444692756516	5.74160071597798	3.74698148812627	0.00025588957910884	0.00259375694912415	-0.167787645527186
SPART	-0.560295211095932	5.99783849175542	-3.75284006067171	0.000250491127772412	0.00255202068868586	-0.168689073275997
PIAS4	0.354744301284003	5.06231467037437	3.73743561185918	0.000264922485414418	0.00266722351822904	-0.169405380223083
AKR7L	0.737942955189894	-0.993131824194528	3.58819187233754	0.000451907706843284	0.00395728463586218	-0.170691367920852
RPUSD2	0.363001475495955	3.51332908963212	3.68116701732914	0.00032461148799486	0.00311096129943123	-0.172223073660881
EIF2AK3	-0.467025754947082	4.11426978617869	-3.71947640955873	0.000282740960978377	0.00279951141569786	-0.173415344887349
CILP2	-1.88405148807017	1.99745252312949	-3.6346132694376	0.000383390667254615	0.00349481591669584	-0.175118421163372
MIS18A	0.452864236384309	3.54001583970908	3.68637482055301	0.000318593668673576	0.00307630752449429	-0.177692697813516
CUTA	0.470311590605862	6.81248124147426	3.75295571678531	0.000250385649039123	0.00255202068868586	-0.178208317154115
CACTIN	0.376172447902998	4.61433392895775	3.72136164658885	0.000280818523599869	0.0027879090184985	-0.181135580070201
THSD7A	-0.979753559552354	2.39211305410408	-3.64091175102932	0.000374888107116332	0.00342790344145994	-0.181836291854056
IQCG	0.484066424647553	3.13347511274691	3.66823947267235	0.000340017578675953	0.00320624135228759	-0.189994967850659
NR2F2-AS1	-1.02323007361079	0.451338954133514	-3.58762637617942	0.000452809495035315	0.00396258031014067	-0.192016059724088
TMEM238	1.00703201487656	-1.70325752854107	3.57824070145425	0.000468026646121694	0.00406592121489472	-0.192041006274346
NCOA2	-0.61568920226631	5.24694592003879	-3.72720976811713	0.000274933417736827	0.00274642401862899	-0.196821141849409
GTPBP8	0.420838528605318	2.96633034122652	3.6479916100766	0.000365543377776412	0.00336303658640782	-0.199578665576999
MRPL9	0.36647492945988	4.40367439236047	3.70730378997323	0.000295456850598949	0.00289025465798678	-0.209568001345014
USP31	0.549192194455044	4.04512440513859	3.68787078882152	0.000316884618201428	0.00306475625079278	-0.20976993569492
EPS8L1	0.887358508374205	0.591337200850705	3.59735005638298	0.000437536968224857	0.00386286330735594	-0.210494438509696
GATA6	-1.26731969275791	3.41561577217324	-3.65897877836905	0.000351475825284514	0.00327733386540646	-0.212807421562029
USP44	-1.07303446513707	-1.30004005255976	-3.57233146784602	0.000477853248444999	0.00412536668168863	-0.214451161494204
MCAT	0.481904224692418	3.75871321834181	3.68257574832274	0.000322973126591835	0.00310284578105349	-0.214557689997381
CDC25C	0.910857564259556	2.38660781387732	3.62795419009321	0.000392577820049422	0.00355700499813349	-0.217184589468304
FSTL1	-0.753359207270297	10.399010434881	-3.70874660272665	0.000293921854849779	0.00287995233842152	-0.221123491099977
HES7	1.39308885603444	-2.09078495509865	3.56787069967883	0.000485399573877561	0.00418246023988397	-0.224232704328143
ERGIC2	-0.424604170314213	5.28499234628616	-3.72460773492372	0.000277537342047128	0.00276166597128027	-0.230155328463131
NCOA4	-0.409465951855645	7.1336269586263	-3.73523264189212	0.000267049538178508	0.00268562269718386	-0.235492913515484
THSD7B	-1.82069917839527	-1.45929045964067	-3.56402189833246	0.000492000711165612	0.00422715129463852	-0.238078805000886
WDR76	0.793692666709087	4.35482364880085	3.67958029183083	0.000326466266091694	0.00312372818425302	-0.238273518432523
MRPL34	0.456499381298331	5.62309872107124	3.7263674091578	0.00027577384661391	0.00275175339100391	-0.238361107415524
VOPP1	0.527932195022342	5.81878974988422	3.73205052742353	0.000270150560403566	0.00271072730755252	-0.239531380841285
DHX37	0.3785814423867	4.80949478658664	3.71545476067724	0.000286883674561055	0.00282601188901552	-0.239727750527546
ZNF517	0.475310385257746	3.74198383246204	3.66591375534013	0.000342861525378173	0.00321708530170383	-0.240453718136225
CCDC88A	-0.466059808122323	5.82678142859741	-3.72944841735658	0.00027271166655518	0.00272574854682327	-0.243566226007609
VSTM4	-0.74309045357888	5.72192162914785	-3.72606166103929	0.000276079495305433	0.00275327109584078	-0.249117989086264
IQSEC1	-0.453318855776749	6.61105745486376	-3.73149779207647	0.000270692673485823	0.00271313042385371	-0.251271183680823
STIL	0.816413390100163	3.43788880274392	3.65203866119418	0.000360300931353588	0.00332675386205004	-0.251875785741245
SERPINB7	2.15058275718131	-4.02803002851225	3.55708267228046	0.000504116457049937	0.0043198082189826	-0.256910127572441
SENP8	0.52293842281865	0.734766285097749	3.57279855081505	0.000477069504670325	0.00412465477721456	-0.25730066919294
FBN2	-1.64550290945594	5.20927809478596	-3.7127117941392	0.000289742092780353	0.00284210364641384	-0.25777531874497
NOC2L	0.419234748335751	6.36490046260669	3.7295476934366	0.000272613534524716	0.00272574854682327	-0.258150434661156
TEDC2	0.784383122674513	2.7520400812593	3.62916050159241	0.000390898275830522	0.00355075835051524	-0.260409669693461
SFN	1.50148140644589	-1.01820011904399	3.556881703064	0.000504471496879682	0.0043198082189826	-0.266842769140708
PHACTR2	-0.703295670859815	5.03210113817667	-3.71334165957381	0.000289083342339775	0.00283874776094989	-0.268049630325252
SMTNL2	-1.23961540849269	-0.526105967658479	-3.56769583841292	0.000485697662975445	0.00418301863343549	-0.270120868793343
MRPL1	0.417974830446074	3.99144235363561	3.67045774665491	0.000337325800161957	0.00319393765309247	-0.271486805337952
DAB1	-2.57076492713516	-0.159755675496236	-3.55353942467994	0.000510410724310009	0.00436441330357786	-0.271604795934859
PPP3CB	-0.331787649289152	5.80128135181505	-3.72123028856915	0.000280952071631632	0.0027879090184985	-0.272556447588802
CD82	1.10008130241763	5.75891586516211	3.71494938437697	0.000287408308701245	0.0028264148814132	-0.275193055777208
RAP1B	-0.552920052579385	5.91121916635174	-3.72197899086804	0.000280191691263003	0.00278344444101768	-0.275737261882267
PHTF1	0.409272122566341	4.19475132276702	3.68121362031632	0.000324557163044739	0.00311096129943123	-0.279670930306533
CYP2S1	1.01917781787068	1.08901551966647	3.57929986813481	0.000466285582546775	0.00405675244087638	-0.281695800591647
TGFB1	0.757709199001575	6.8670474428058	3.72052187652976	0.000281673331272464	0.00279352018973814	-0.285317859227567
PRDX1	0.451042754391909	6.93095433328617	3.71932551035268	0.000282895375013915	0.00279951141569786	-0.291086251533732
TOE1	0.39216431356088	3.72652717826556	3.65258287418229	0.000359601412901299	0.00332543214787684	-0.29210184420487
MALAT1	0.694003682357272	6.35168116731381	3.71519235331914	0.000287155967976481	0.00282601188901552	-0.293764508047321
XRCC3	0.600586493748113	3.82803787214465	3.65211933686756	0.000360197151674943	0.00332675386205004	-0.293836025066573
CHMP3	-0.405266293744781	6.07151154222238	-3.7152992476112	0.000287045016989288	0.00282601188901552	-0.295297997649047
FIGN	-1.28340230151971	2.0937860144532	-3.57563768611758	0.000472331560735418	0.00409742487447837	-0.296628791465912
NAXE	0.410476327390911	6.20069119803028	3.71571305316054	0.000286615889690126	0.00282601188901552	-0.296659976739004
SLC25A51	0.408324322818801	2.89404963135808	3.61521911623252	0.000410729272793725	0.00368977284091397	-0.298248570238054
EFHD1	-1.35896220073203	3.410721248525	-3.63750595344401	0.000379463362178159	0.00346620353908129	-0.299348882984862
SP3	-0.423551839000618	6.49187171527043	-3.71575382605758	0.000286573639990851	0.00282601188901552	-0.302855504075485
C6orf226	0.578390547279837	2.6797639526777	3.60631416474082	0.000423888930071086	0.00377021448665905	-0.304757141427915
TSNARE1	0.626099029174882	3.09291349705888	3.61429803658337	0.000412072349260144	0.0036981327800719	-0.305505189014633
LINC02901	1.22827966537695	-3.50036521692676	3.53930063213923	0.000536458555587018	0.00453310007550934	-0.309549152934025
MBTD1	-0.492191502765392	3.9274643903765	-3.65806128920017	0.000352630684410754	0.00328639334832081	-0.311501289639835
PCK2	0.680678108481835	4.8999517150658	3.69036416562313	0.000314055341759011	0.00304067296602636	-0.31151764714067
PIR	0.883083719959683	3.63324206374396	3.63008798777477	0.000389611553810436	0.00354086405036742	-0.31174221172415
KRT8P14	1.49195395619571	-3.11478896145719	3.53956020113602	0.000535972713217052	0.0045311299956129	-0.312675225174818
DIPK1B	-0.847815401072851	1.44741627840816	-3.57382735702351	0.00047534748487991	0.0041148306309889	-0.314154749989703
TNRC6C	-0.612536573687667	4.6373291249375	-3.68035603725732	0.000325558222329545	0.00311836778023027	-0.314375985249819
NUPR1	0.756294388061592	3.09925930732651	3.61897328760448	0.000405297715832162	0.00365563045401736	-0.316172598432788
LINC02982	-1.59228255455583	-2.72005952568377	-3.53703736586091	0.000540712371008028	0.00456259459978586	-0.316383553404028
ANKRD1	2.0151725497857	-1.46241841495118	3.53753495392585	0.000539774439394224	0.0045568246105357	-0.318175103435489
HAUS1	0.462154385285415	4.32143395556317	3.66827341011853	0.000339976244596844	0.00320624135228759	-0.319253809692787
GCFC2	-0.418362018827018	3.56493988832482	-3.63653979340075	0.000380770842993105	0.00347637575647117	-0.319495060523236
MSI2	-0.87302617011632	4.7480807243202	-3.67329928525857	0.000333907133107852	0.00317796645634655	-0.31980239706732
ADGRE2	0.931116580199338	1.66611556548148	3.58279190080747	0.000460588498575377	0.00402084341185739	-0.320724127396917
AJM1	0.854373780396513	2.42702459904742	3.57242289691148	0.000477699739244507	0.00412536668168863	-0.320773602497486
GAB1	-0.576623777498216	4.63063845944459	-3.6752438896972	0.000331586473181058	0.00316259417585615	-0.322869782523329
GCNT3	1.39896874795732	-2.51528492628033	3.5321467426752	0.000550012959234683	0.00461069769613702	-0.330403676814828
TTC3	-0.502165579022154	7.59299283772309	-3.70512250689058	0.000297791906708909	0.00290992189602041	-0.330809314697494
TMUB1	0.46958610367821	5.24033144576374	3.69214053749721	0.000312054252690226	0.00302456475945321	-0.33226080093193
MSMO1	0.619234523882104	4.58702938180789	3.67794449219439	0.000328388894184546	0.00313543198169493	-0.333674459690886
FAM83G	1.43848806356195	1.62846311262949	3.55241439942604	0.000512424661296343	0.00437476813521445	-0.334077220072963
LINC01204	1.98532269975092	-1.75286101318279	3.5300036903331	0.000554135693921379	0.00463442496627997	-0.336149958164292
FKBP11	-0.75084052499426	3.98988143105941	-3.66745953894733	0.00034096880789387	0.00320771862242654	-0.336278004751318
DUS3L	0.403131071183111	4.48670648238803	3.67649469508287	0.000330101847614206	0.00315010975496025	-0.339599764517677
PSPH	0.509867161870588	4.10352888539961	3.65189418141999	0.000360486858019756	0.00332675751474639	-0.343368308093747
SS18	-0.277699998051171	6.2898042114485	-3.70272237187314	0.000300381413699067	0.00293043478184873	-0.346079535993743
TRIM47	0.726796247633112	5.46360378834397	3.69168252421129	0.000312569049406007	0.00302791767957813	-0.348605847609093
DZIP1	-0.90987642945407	4.52316682878228	-3.67357293174422	0.000333579642173123	0.00317796645634655	-0.350447074372404
ALKBH5	0.471479270124838	7.37717464696212	3.70095752220363	0.000302299085796644	0.00294608011753439	-0.352480873388061
ZFP36	-0.833165945165188	7.1060240831413	-3.70067970732816	0.000302602010272362	0.00294608011753439	-0.352508850454641
FAM72D	0.882700553240178	-0.669176156496796	3.53377598129219	0.000546898012798941	0.00458760148671286	-0.353516609142126
VANGL2	-1.71499517321251	2.24908418294781	-3.58457569643274	0.000457703699372823	0.00400150416063096	-0.353968644468502
TUBBP1	0.59490666988084	0.353455162382975	3.54073652573195	0.000533776140735784	0.00451895183169657	-0.356076741142591
POMGNT1	0.362549029729799	6.23384915819953	3.69921484927721	0.00030420402018565	0.0029580706539853	-0.356803727469999
TRUB2	0.349856394769551	4.997509635724	3.68396743451847	0.000321362267136782	0.00309304713474484	-0.357101425795476
CCDC96	0.602972533177359	1.00041621763138	3.55317978099752	0.000511053719951883	0.00436782852833995	-0.357787537033194
UBL7	0.384724120128254	5.52914437043566	3.68874709229206	0.000315887526329266	0.00305676159450084	-0.358808738179603
B3GALT2	-1.72975984811477	-2.21081300731897	-3.52187359684018	0.000570041984365351	0.00473652586731006	-0.360220948151204
DTX1	-1.20721379167935	0.972228861467196	-3.56189887497531	0.000495678034242558	0.00425670633716633	-0.360773417148721
CREB1	-0.372406824970075	5.3373940998933	-3.68484977918204	0.00032034490212453	0.00308491108485228	-0.36341224259752
PARK7	0.382634647642265	7.64556535248241	3.69376078888146	0.000310239554358098	0.00300860218993784	-0.364981316911472
RCVRN	-1.43526109639262	-1.90484183626854	-3.52313646206579	0.000567543365421651	0.00472315180271838	-0.365224426779812
IL12RB2	-1.16415777502572	1.0276306946031	-3.55394233758852	0.000509691273761621	0.00436034075850173	-0.365984061551998
FIS1	0.514710829688425	6.30414297875248	3.69613024822742	0.000307603696839593	0.00298788834671221	-0.368294421053156
LOC105372401	0.878830436784286	0.720687087194646	3.54333483534268	0.000528954261104116	0.00448236240825042	-0.369081476502898
GLYATL1	1.39896133377668	-1.77065072824649	3.52160280311643	0.000570579103875043	0.00473879291875099	-0.374038499057285
LINC02572	-1.26674551971707	-3.1481130582489	-3.51702603191475	0.00057972945780394	0.00479038198519929	-0.375084762793017
SLC37A1	-0.939943559637975	3.36998095440248	-3.60728785472707	0.000422430887431588	0.0037628456247073	-0.376767843849021
LINC03011	0.598313672027381	0.573682975087885	3.53421441111722	0.000546062616465502	0.00458502620057709	-0.377969975285825
KRT8P12	0.521793509525897	3.08140604533651	3.60237479333083	0.000429836494403307	0.0038139072988497	-0.378427016558581
ARMC7	0.394312196293636	3.94430063018978	3.64377986169612	0.000371075618236436	0.00340261357467644	-0.379839889282323
PGM2	0.49712275431933	4.81575493492781	3.66298519719651	0.000346474619369766	0.00324250334025014	-0.380401192485374
LOC107986742	1.15494075678214	-3.13207258851831	3.51514954383866	0.000583520871763557	0.00481283935215839	-0.381392196092678
FAM172A	-0.48932936499831	4.65424378331749	-3.65395944007307	0.000357837729736871	0.00331596296222834	-0.382156206781957
LINC02392	1.92900110574257	-3.63869684290815	3.51434283974366	0.000585157960946552	0.00482190597322271	-0.383005120817055
GLCE	-0.551409195186776	4.71142212798508	-3.670472368328	0.000337308124397001	0.00319393765309247	-0.383610539089273
CYP19A1	1.96876400417435	-0.992155673263154	3.52443707479803	0.000564980832928729	0.00470537450777753	-0.384103737885603
TM9SF1	0.427303608017098	1.76371034332195	3.5585370432478	0.000501554114723105	0.00430304633066986	-0.384340710202014
CYP20A1	-0.317584087858255	4.84437475886675	-3.66751860847307	0.000340896677103449	0.00320771862242654	-0.385124279876452
[truncated: 2,849 more rows]
