# Supplementary material for: Succinate Dehydrogenase B (SDHB) Overexpression with Enzymatic Dysfunction Defines a Distinct Subtype of Undifferentiated Pleomorphic Sarcoma
Source: Cancer Res Commun. 2025 Oct 30;5(10):1934–45. doi: 10.1158/2767-9764.CRC-25-0468 (PMC12573234; doi:10.1158/2767-9764.CRC-25-0468)
Supplement: Supplementary Table 6 [file crc-25-0468_supplementary_table_6_suppst6.xlsx]

## Sheet: Folha 1 - Supplementary Table 6
Supplementary Table 6 - Differentially expressed genes between UPS and DDLPS samples of an independent cohort (TCGA-SARC)
	logFC	AveExpr	t	P.Value	adj.P.Val	B
SLMAP	-3.29030499768304	6.43668443928335	-16.7486426471969	5.47050497460907e-36	9.80916246997152e-32	71.2922032751797
CSRP1	-3.70174791341117	8.85957057495287	-16.3971392657795	4.23811325767102e-35	3.56611285196106e-31	69.2596638242466
PPP1R12B	-5.35930694379253	6.70434537072449	-16.3386377975191	5.96639259153598e-35	3.56611285196106e-31	68.919217044205
SORBS1	-5.68214650515963	5.0297547350544	-15.9973737224884	4.41863721607512e-34	1.98076459803607e-30	66.8797603626628
MYLK	-5.74442059145199	7.56082491997462	-15.82450943335	1.22384920540595e-33	4.3889680204268e-30	65.9215052225691
JPH2	-5.933896176269	4.26057747589873	-14.8906771536422	3.15602093397039e-31	8.40039581400134e-28	60.3821487695889
MYH11	-8.96945505272828	6.69955794129923	-14.8842731115145	3.27939159544975e-31	8.40039581400134e-28	60.3652906288721
LPP	-2.87015399984687	7.67039206454717	-14.7789231720976	6.16542061615388e-31	1.38190196335319e-27	59.732133417344
SYNPO2	-5.42996805920387	6.69126198582679	-14.3759799743777	6.95257529653878e-30	1.13333297856579e-26	57.3441293085017
LMOD1	-6.51259449429578	5.21710711752676	-14.3492966126136	8.1660381865299e-30	1.22021025602223e-26	57.1794188407597
KCNIP1-OT1	-5.26010664147805	-3.83553391966664	-14.570388592914	2.15682853314687e-30	4.29712138087296e-27	57.0508353805271
CNN1	-6.87117467361353	6.20912553546746	-14.3182554297197	9.84726349516393e-30	1.32045565696543e-26	57.0072569981726
AKAP1	-2.66931979226347	5.73905336778746	-14.3106474138558	1.03097313019441e-29	1.32045565696543e-26	56.9405915395987
ITPR1	-3.36068571982158	5.37499857440913	-14.2297416747266	1.6800347700614e-29	2.0083135641314e-26	56.467141479612
MIR145	-5.94405954310127	-2.57275209118693	-14.3967642216723	6.13396754222417e-30	1.09988171999622e-26	56.2990961052997
DSTN	-2.30108278403569	8.66874806587793	-14.0534528048647	4.87629588692133e-29	5.46480384677415e-26	55.3954765765302
ALDH1B1	-3.37284481231238	6.5974881044069	-13.9258392461305	1.05594933433827e-28	1.11377808905997e-25	54.6230795825885
PTGES3L	-4.79896958949102	-1.21299720103093	-13.8802912003674	1.39161086271446e-28	1.38627635440739e-25	53.7124671437931
DMD	-3.50211986848142	5.10173041358378	-13.7325735975436	3.40927346294435e-28	3.21745697179238e-25	53.4902874494636
SYNM	-4.52498428887434	5.8444574095951	-13.6405955470328	5.95999194873306e-28	5.34343078163662e-25	52.9269822280613
ACTG2	-6.69333918021919	6.94530116006188	-13.6195469691141	6.77311281809647e-28	5.78327075910894e-25	52.8049414176571
SLC25A4	-3.11070573681561	4.54684797800761	-13.342699943904	3.64977240934844e-27	2.84539430747943e-24	51.1519451059761
RPL7P3	-4.16053014367873	-4.42165915130641	-13.5332646570199	1.14439917775166e-27	9.3273734801205e-25	51.0305196062437
PGD	2.28381047405272	6.58635060966694	13.3058343857452	4.56872029311117e-27	3.41340514899068e-24	50.8733145589071
ASAP3	2.61482620969788	5.42249362785206	13.216487821665	7.87542852598124e-27	5.43131957305268e-24	50.3657183564768
SNX8	1.53364343846942	5.60544409941378	13.2192537701503	7.74374561270764e-27	5.43131957305268e-24	50.3548809157431
TAGLN	-4.84761425199946	8.20642114176208	-13.1361348313596	1.28551747215443e-26	8.53726436785224e-24	49.863929395488
SPEG	-5.51580638196686	4.85281827929581	-13.0522589452211	2.14453578095379e-26	1.37334539601008e-23	49.3985624559735
TNS1	-2.70557027817996	8.40014164654586	-13.039044120983	2.32466784099671e-26	1.43736617437628e-23	49.2653308898426
TSPAN2	-4.62071583415989	2.97406861273756	-13.0162717989794	2.67133646287028e-26	1.59665780385756e-23	49.1549442981952
TPM1	-2.87125186132268	8.63852504049702	-12.8804624849745	6.12231526246474e-26	3.43060109285173e-23	48.3088312384973
LOC101927825	-4.33371839711932	-1.24058387837701	-12.9586467180886	3.79773840535434e-26	2.19668539827125e-23	48.2746876961832
MEF2C-AS1	-3.12499581441094	0.153858806123576	-12.7926405547465	1.04706516330176e-25	5.68937134641328e-23	47.5148636974581
CFL2	-2.2779924994762	6.44446699654174	-12.6968489543777	1.88058855957243e-25	9.3668981838037e-23	47.1762076269483
MIR133A1HG	-4.91753338582067	-3.19321956644999	-12.7863502006091	1.08810472339641e-25	5.73847229271206e-23	46.8920041025291
FSCN1	2.86944148144022	7.46604820851485	12.6489642898033	2.520370078603e-25	1.2214258345792e-22	46.888196729994
FAM181A-AS1	-3.55272877694168	-4.62835274971313	-12.7662482250241	1.23036033773448e-25	6.30331177597626e-23	46.5763079703279
MXRA8	3.70560534999508	7.46191105045676	12.5177068888399	5.62566519098203e-25	2.65457375103944e-22	46.0993066473151
IRAG1	-4.5620232531185	5.1201127898501	-12.4913808436706	6.60895713420689e-25	3.03859513778112e-22	46.0026019763891
RASSF3	-2.68118903421162	5.76388602032395	-12.4153031084951	1.05277002224425e-24	4.71930481721539e-22	45.4817178089722
RBPMS	-2.91890232796021	6.59322156863201	-12.3915026000698	1.21786601317781e-24	5.32623304446129e-22	45.3272405038173
FBXL22	-4.84653639798691	1.17262841446546	-12.3597490579931	1.47914885223991e-24	6.16805071384042e-22	45.1107474780771
VCL	-1.98216905250151	8.32015136636973	-12.3375228031274	1.694731743984e-24	6.90641702304027e-22	44.9998972720826
NPTN	-1.29142836185	6.95564906155157	-12.3298933880199	1.77576145622192e-24	7.07581748255896e-22	44.9375269954387
RYR3	-3.35350281958474	1.78141349288731	-12.2594182346698	2.73379026210204e-24	1.06564333021199e-21	44.5556215537406
RABGAP1	-1.65093564816299	6.29830607109905	-12.2482728072657	2.92685363932935e-24	1.09655939767566e-21	44.4458710809404
FNBP1	-1.77018007263189	6.48534170720715	-12.2477959868905	2.93541080187561e-24	1.09655939767566e-21	44.4424194425431
RYR3-DT	-5.07282016146515	-3.96404009615203	-12.3714770686191	1.3766827018824e-24	5.8774517922508e-22	44.4342022140604
PAPSS2	2.98400213820823	4.84841853202328	12.1994057338242	3.94770747176129e-24	1.41572685352303e-21	44.2391848259451
KCNMB1	-5.81959021335913	3.61310256979212	-12.0952903129863	7.46837243941747e-24	2.62579188649401e-21	43.6173208717186
ARHGAP44-AS1	-4.45164941305111	-4.16018413592232	-12.2344803505218	3.18475495640334e-24	1.16542532904629e-21	43.5899796616755
MAP3K20	-2.35923072071084	6.89373450674142	-12.0616868551536	9.17475475870205e-24	3.16370245342859e-21	43.3131527545348
ADPGK	1.2050243459644	5.66118945584383	11.9550856651299	1.76240117390447e-23	5.96256895269452e-21	42.6764012556525
MMP2	3.75763319668203	9.35850910974513	11.947665504987	1.84433096918961e-23	6.12420344602571e-21	42.6420562716776
PDLIM5	-2.2182797084356	6.96225106037328	-11.9247215473289	2.12255246972295e-23	6.91990696992768e-21	42.478426994227
KLHL42	-1.83941918960981	5.41580100373224	-11.8835139273939	2.73179564587489e-23	8.74711209396119e-21	42.2453755713829
MOAP1	-1.49856932126776	4.64884679712908	-11.8470830682672	3.41453269815053e-23	1.07414010193925e-20	42.05897920255
XK	-5.38631289630629	-0.667742074332442	-11.8351426738194	3.67353668960793e-23	1.13569286864413e-20	41.7364997994314
TPM3	1.7498812005559	7.7610593305389	11.8001286396071	4.55191919564995e-23	1.38339767961355e-20	41.7207198683102
MXRA5	4.41179604942211	7.12959863781751	11.7757732297619	5.28394557313497e-23	1.57910713453139e-20	41.6095609717402
CIPC	-1.69295050508855	3.93726504944502	-11.7319001354055	6.91218404143264e-23	1.99907051688595e-20	41.3958492979977
RAMP1	-5.38062973381391	3.07755072858744	-11.7163885956951	7.60077094891578e-23	2.12952224820326e-20	41.3259475837451
PPP1R12A	-1.82045563644298	6.61232734118177	-11.7280154453503	7.07854655355757e-23	2.01468917860065e-20	41.2794739572278
ITPR1-DT	-3.34992398647544	-1.48485466662331	-11.7709086326445	5.44369213172693e-23	1.60017776416386e-20	41.2651744859883
MBNL1	-1.44319630285944	7.57648105538494	-11.7118386162491	7.81546759275337e-23	2.15598691393324e-20	41.1827369148515
SLC20A2	-1.78438570030582	5.64605669587563	-11.6803095269164	9.47938481314607e-23	2.53693804603764e-20	41.0049689024521
SMC2-DT	-3.43192257827263	-1.22696142949002	-11.6982891752049	8.49139516979041e-23	2.30695767862897e-20	40.9047234277936
SPECC1	-2.68059005594756	5.15739669246029	-11.5463103795594	2.15260093458848e-22	5.67621872913323e-20	40.2198297357183
MSRB3	-2.67635066316879	6.2913088405926	-11.5414291561183	2.21786771894832e-22	5.68363231168004e-20	40.1588734778925
GPR17	-4.18363384048502	-1.27640902083583	-11.5413599700446	2.21880688091909e-22	5.68363231168004e-20	39.9208683098576
FERMT2	-1.50882641357998	7.26492781663572	-11.4980251581707	2.89250804895147e-22	7.20355025357621e-20	39.8803020988405
MPP7	-4.27361223131126	1.90047981729209	-11.4620678390059	3.60422091565726e-22	8.70785945962534e-20	39.777895585739
MBNL1-AS1	-4.39206888325734	3.13831701797581	-11.4574385966342	3.70774715168952e-22	8.70785945962534e-20	39.7720479206874
RASL12	-4.8016442325903	4.93906459031164	-11.4560505964683	3.73936299364871e-22	8.70785945962534e-20	39.7350832967474
NACC2	-1.97155049126926	5.40496221587952	-11.457769843506	3.70024158481319e-22	8.70785945962534e-20	39.6608927776386
PPP1R3B	-2.36699286500475	5.69943137037447	-11.4373812763765	4.19174272053292e-22	9.63617163100972e-20	39.5345062804845
ODF2L	2.35281963658251	3.88301770156276	11.4185662983044	4.70299701855666e-22	1.02840779926511e-19	39.5254859973328
TACC2	-2.4575715728012	5.47867062787172	-11.4188220870325	4.69564496990762e-22	1.02840779926511e-19	39.435139767305
LOC102724637	-4.33517319715692	-4.17476167345205	-11.5135804266001	2.62991096084651e-22	6.64182161111814e-20	39.4124953027388
DUXAP9	4.26428913337392	-1.46700024114681	11.4741510713331	3.34740537725317e-22	8.22223641363377e-20	39.40843005061
ACTA2	-3.78358163860888	7.98489361345504	-11.4106265729857	4.93701654951277e-22	1.06657402107607e-19	39.3715607867081
TRAF5	-1.99154412559361	4.76895954168703	-11.4006585767123	5.24736198780434e-22	1.12012437861095e-19	39.34915866933
DTNA	-3.57212836208878	3.82149923403546	-11.3765063662702	6.08258135685946e-22	1.2682182129052e-19	39.2722847182901
NPAS4	-4.93266408942698	-1.29922157843652	-11.4187345013486	4.69816112156204e-22	1.02840779926511e-19	39.2465417384402
FHL1	-3.15788558618768	7.76997202773722	-11.388565838578	5.6501441026273e-22	1.19191451652012e-19	39.2303098346022
MOG	-6.3559881246524	-3.20906439368847	-11.4331264295589	4.30226871986901e-22	9.76506081214824e-20	39.0893227101936
TGFB1I1	-2.00836619508243	6.91597871136048	-11.3665494630577	6.46443895904504e-22	1.33234316062801e-19	39.0834300285914
SMTN	-2.27317926554418	7.8135612983574	-11.3589857540679	6.77044533084984e-22	1.37955517303941e-19	39.0459048822395
SORT1	-2.51982706651681	6.55452371200855	-11.3553671189272	6.92192246167445e-22	1.3945729400032e-19	39.0224416518517
CDC42EP3	-2.52867998113018	6.01720196457577	-11.3514765579812	7.08856219531228e-22	1.39675833762796e-19	39.0102071413693
SH3BGRL	-1.67581364114347	7.73953978687113	-11.352040589861	7.06415750334539e-22	1.39675833762796e-19	38.9980007797513
LINC02984	-5.60025340124689	1.65796037628848	-11.3353084161287	7.82511518892497e-22	1.52513196144145e-19	38.9824795096855
MYL9	-3.55441412504245	9.62767429190622	-11.2791825414756	1.10280630200601e-21	2.08151787381788e-19	38.6036677933803
FEM1B	-1.45535050764456	6.71199804545898	-11.2843252682131	1.06867988659801e-21	2.06048376845042e-19	38.5798212093552
NIBAN1	-2.88299524078076	7.17142394610251	-11.2614480225033	1.22906094444941e-21	2.2956553953044e-19	38.453235138233
BLOC1S2	1.48209542067766	4.47076373158969	11.2034345615434	1.7519852802523e-21	3.23864412991795e-19	38.1777135008539
MIR1-1HG	-3.70972956472939	-4.37764329111792	-11.2796542300562	1.09963140844782e-21	2.08151787381788e-19	38.0150182177292
DAB2	2.20902459816118	7.33794551605954	11.1204350515558	2.90871877597538e-21	5.21562363720146e-19	37.5902672350404
ROPN1B	-4.90335604856535	-2.84373277407313	-11.1747643023836	2.08735607938909e-21	3.81922263872712e-19	37.5551985012234
METRNL	2.82161274221279	6.36781878723633	11.0886960335727	3.53072316230435e-21	6.20680362973327e-19	37.4173837691036
TIMM13	1.60688754555887	5.53237972366434	11.0856832316678	3.59626527950607e-21	6.26064395406052e-19	37.4020556187107
TPM2	-3.74199905638132	8.7524585818687	-11.0749096583713	3.84074147045137e-21	6.62195531794842e-19	37.3523467968732
TMEM252	-4.74876561915873	-2.45386863190834	-11.1233182612206	2.85795555424236e-21	5.17636374172926e-19	37.2753915736362
ADAMTS9-AS2	-4.09340449142061	-0.200352324934969	-11.049930235599	4.4733529819958e-21	7.63920879239683e-19	37.1612593272225
ASB2	-6.12210783647114	2.88585907525372	-11.0124246256741	5.6238572548035e-21	9.42442845195155e-19	37.0921900535176
PICART1	-3.55988573502169	-3.29176027106974	-11.1021322044233	3.25265030997464e-21	5.774581456253e-19	37.0887411318375
DUXAP10	4.15474292797489	-0.0556483431736012	11.0408513727941	4.72821714786066e-21	7.99826996964996e-19	37.0722535005199
CCDC9B	-3.626858196887	3.22630851659136	-10.9952742373174	6.2442257825803e-21	1.0086956081752e-18	36.9877339279318
ITGB1BP2	-4.06476848074654	-0.0975565167000982	-11.009541734976	5.72365775239938e-21	9.50286177391419e-19	36.9699341188108
PDE4D	-2.71427216456338	5.3885309756724	-10.9993212763466	6.09193808118056e-21	1.0021517590243e-18	36.9037323468192
DIXDC1	-2.16183741944631	4.94037816389781	-10.9975700528286	6.15737493452545e-21	1.00370809046342e-18	36.8998232163748
KLHL23	-3.42258715138925	3.51739314616029	-10.9684389037723	7.35484410399326e-21	1.16707707636021e-18	36.8248240669736
PAWR	-3.06689725297384	4.43486740104408	-10.975751172384	7.0340032082776e-21	1.12613135292523e-18	36.81336048402
APH1A	1.0081249013388	7.21661761281266	10.9458112087171	8.44324192677188e-21	1.32803307885041e-18	36.5247056933116
PCMTD1	-1.2391971816264	5.64011448350112	-10.9061573646714	1.07526768734225e-20	1.67657607841165e-18	36.3044896008355
SVIL	-2.7951001746611	6.74815174903874	-10.8994828790141	1.1199221980665e-20	1.73114870116641e-18	36.2638896468689
CCDC81	-3.51386433321681	0.681281376961709	-10.8623442345825	1.40441943518397e-20	2.1161886464104e-18	36.1312411475185
GOLM1	2.38078624800603	6.50679485351575	10.8637954732458	1.39205337825112e-20	2.11533128181533e-18	36.0500043130117
COLCA1	-4.84874547960796	-0.645150233921793	-10.869619162133	1.34351351022499e-20	2.05902057708072e-18	36.0298243496483
NEXN	-2.81106748894098	5.51472642978787	-10.8428773752666	1.58129992150354e-20	2.36285740770667e-18	35.9534471098187
FLNA	-2.4318618321101	11.4969153945447	-10.8266719041245	1.74539501855744e-20	2.58650232047549e-18	35.8971461590448
TNFSF9	4.39651885454205	1.09787443649623	10.8144457697283	1.88035433887846e-20	2.76365849593686e-18	35.8481060205368
AOC3	-3.82175728928441	6.1887194470694	-10.7440570595984	2.88662088577527e-20	4.17419347603519e-18	35.352597001575
LOC124902033	-3.71472365558313	-4.50428738749564	-10.8092632051556	1.94066149959957e-20	2.82910580075772e-18	35.2844528334969
SRF	-1.24451942659977	6.69980123083809	-10.7336595314639	3.0752199023299e-20	4.4113414454942e-18	35.2424517127111
CELSR2	-2.82735052895185	3.32152658062736	-10.6960378393402	3.8664008918468e-20	5.4938765241541e-18	35.1799718686037
TTYH3	2.02591824063692	7.33784444677736	10.6949890800501	3.89115118268681e-20	5.4938765241541e-18	35.0138646569526
AOPEP	-2.09747212973595	5.55622753585713	-10.6773060159053	4.3331020832059e-20	6.07006667609101e-18	34.9241200063747
YIF1B	1.5803329618312	5.37744124669282	10.6696880814633	4.53861916162515e-20	6.30868063465896e-18	34.8943129984939
DENND10	1.23852515067033	3.29334895078386	10.6247722080889	5.96413502873505e-20	8.22637732309602e-18	34.7593631263541
PDLIM3	-4.05666753016136	5.35490622228437	-10.5806408608712	7.7990495650076e-20	1.06751723473398e-17	34.4002417415265
HSPB3	-6.69031856917254	-0.405220091575001	-10.5404880885859	9.95364645094088e-20	1.35211238266531e-17	34.1726867517175
EPM2AIP1	-1.14434459699469	4.9775547662974	-10.5376175911349	1.01287048446275e-19	1.36554741781215e-17	34.1137279946046
DNAAF11	2.79344367590127	0.900945620479051	10.507804954607	1.2138842587747e-19	1.61989499764203e-17	34.0201437639114
LIMK1	1.77337674156725	5.92401539879755	10.5070317169671	1.21959636764081e-19	1.61989499764203e-17	33.8999582661182
CALD1	-2.01231810242572	9.43638941098829	-10.4991883859672	1.27907501883707e-19	1.68640398255644e-17	33.8755523593284
KCNQ4	-4.7695441818738	0.824509009653137	-10.4714434832163	1.51367530352305e-19	1.95264114154473e-17	33.8185099000164
DUXAP8	4.74832927165115	1.06610217339288	10.4717379831043	1.51097244504802e-19	1.95264114154473e-17	33.8010498660016
AKAP6	-4.19641600009852	2.64154034887001	-10.4606925958542	1.61571843226458e-19	2.04024276119268e-17	33.7935362991781
PGM5	-5.09696320965319	4.92162246984514	-10.4613750919553	1.60904110764705e-19	2.04024276119268e-17	33.7561198920897
TCEAL4	-1.81897313064582	7.09457873162593	-10.4832453365791	1.40904751811872e-19	1.84420664579465e-17	33.7368387894251
FRY	-3.06498676693684	4.681131668604	-10.4586981522546	1.63539032662338e-19	2.05064223403384e-17	33.7081640649276
SLC25A12	-1.21835664753096	4.6625483876882	-10.4650363346296	1.57368797758936e-19	2.01555708043962e-17	33.6936081588618
LIMS2	-2.95045194488343	5.80557757088685	-10.4493493071066	1.73083498118046e-19	2.15525014219075e-17	33.5729183095525
PALLD	-2.30711277750484	8.07965290137937	-10.4358422474108	1.87863152067178e-19	2.32315460670108e-17	33.4680029770465
MPDU1	1.71511548422669	5.32446486167553	10.4041544593102	2.27668173418996e-19	2.79610823121646e-17	33.3077626507409
RALA	1.22547046497525	6.29062336479693	10.3987026864377	2.35319512607031e-19	2.87041780990249e-17	33.2240664962222
OSBPL10	-1.79371743720658	4.5719973804717	-10.3858112405261	2.54448309183009e-19	3.06208901473861e-17	33.2239459198168
ANXA2	1.67576503254828	9.36466767847428	10.3893124469073	2.49104682950794e-19	3.01803788512884e-17	33.2098299531139
SLC35B1	1.09531564139363	5.33637477019094	10.3843337167675	2.56737517693807e-19	3.06904028651177e-17	33.1678736356785
ENDOD1	-1.62022280958418	5.46634978788091	-10.3665729974802	2.85917418219019e-19	3.39522200402996e-17	33.0630237994181
PDGFRA	4.43472971898913	5.38229610920447	10.3404825631388	3.34886414326885e-19	3.92473744790548e-17	33.0232764904845
NECAP2	1.21520544595267	6.46782043090878	10.3567454978481	3.03462159845928e-19	3.57985525539299e-17	32.9715450810911
RBM24	-5.53310730935299	1.48921248211087	-10.297823338387	4.33612116787562e-19	5.04876549747907e-17	32.8086478735524
IGFBPL1	-5.79009193601641	1.44041907124887	-10.2554131133576	5.60508832094228e-19	6.48418314082684e-17	32.5588388050835
PATJ	-2.30442657726792	2.90076127148998	-10.227099525357	6.65227036897972e-19	7.54948480925161e-17	32.3883659991962
S100A10	2.2548074825787	7.78056396580996	10.2502995700307	5.78121918000242e-19	6.64506673824509e-17	32.3454862069938
CAMK2G	-1.34072695259161	5.04854436586873	-10.2359095874366	6.30705836544953e-19	7.20330341088379e-17	32.2930638126703
INPP5J	-2.84679327901611	0.821131058747561	-10.2061040662884	7.55283854298042e-19	8.41179800709204e-17	32.2554901412515
SEMA4B	-1.98311800108815	5.18176065389564	-10.2103049277483	7.36340855219432e-19	8.25207992183727e-17	32.1394541619916
MARCKS	2.01269373712576	8.29000987316051	10.2116513255631	7.30370390617439e-19	8.2366487258876e-17	32.1131950009441
RASD2	-3.92302438101588	3.14949722623594	-10.1777570417939	8.96457743032281e-19	9.80145353067794e-17	32.0952160580156
LDB3	-4.18827667458379	2.01706914032073	-10.1593600029176	1.00186720011865e-18	1.08219763646552e-16	32.0021857133892
PRUNE2	-3.94665020357792	6.2839036344837	-10.1880508402118	8.42382260040562e-19	9.32392364493044e-17	32.0017912292876
ARHGEF17	-1.6705908445493	6.42951533378	-10.1837117681333	8.6476786964328e-19	9.51297709851145e-17	31.9370957486315
GARS1	1.4977739655322	7.06661855221159	10.1673304122934	9.54761051250406e-19	1.03756487333158e-16	31.8341301546282
SLC8A1	-2.46172787450651	4.65967833815784	-10.1480964677238	1.07241470878604e-18	1.151465158278e-16	31.8328672181755
RNF38	-1.43928469994103	5.460216033088	-10.1440486109549	1.09896029657163e-18	1.17294387368011e-16	31.7271225878877
SIRPA	1.98773974591951	6.27401860243587	10.1413138107133	1.11726489441991e-18	1.18542466401441e-16	31.6926951661676
PRKAG2	-1.9527348653285	4.27385370588292	-10.1249444708747	1.23336317144973e-18	1.3009079427803e-16	31.6925598614496
RPRD1A	-1.08394363690605	5.22459734513544	-10.1113348328221	1.33899455149167e-18	1.40406498846767e-16	31.5374100854865
CYFIP2	-3.66550139378652	4.83267399985506	-10.0753270128532	1.66403294529437e-18	1.71481464034905e-16	31.4031985819804
SH3BGRL3	1.99235831970949	7.2123660282737	10.0902866834999	1.52039584429416e-18	1.57585074474211e-16	31.3772042790276
FGF13-AS1	-4.081720179479	-3.23108197723553	-10.1094148435736	1.35460558437461e-18	1.41217632171053e-16	31.3268480123979
KALRN	-2.39847219370399	4.49873014327423	-10.050586056078	1.93187840872191e-18	1.94609616555015e-16	31.2440473016265
PSMG3	1.55659326100007	5.2610758770308	10.0594703466885	1.83107984750747e-18	1.86551663327593e-16	31.2238351115143
TBC1D1	-1.30681111259188	6.87385879334974	-10.0643996116837	1.77743411672325e-18	1.82120977982655e-16	31.217417853604
CAP2	-4.5056923591011	2.84581331313024	-10.010110639843	2.46581817033062e-18	2.37712825872034e-16	31.1165574519044
TEAD3	-1.74975216202099	5.8727368453505	-10.0438574477921	2.01188490031699e-18	2.01536917025609e-16	31.1127246541798
CAND2	-3.03623821687856	3.18165873555916	-10.0083180528227	2.49260274402619e-18	2.39009945471303e-16	31.097009623191
CYP2U1-AS1	-2.79660807528081	-1.13768359544258	-10.0286001382367	2.20575401382103e-18	2.17315248471566e-16	31.089693451677
DUSP19	-1.80264525208811	2.49208615916387	-10.0016753955191	2.59441033293858e-18	2.45325824873009e-16	31.0673416185948
FYCO1	-1.93945192874882	5.58703834860772	-10.0318061214023	2.16352796274911e-18	2.14332706630134e-16	31.0604850020028
HADH	-1.29680845424721	6.012157703931	-10.0363994879844	2.10442964389333e-18	2.09636266359174e-16	31.0562903318927
GPD1L	-1.87663635443395	4.74833981652688	-10.0197287031707	2.32693196916287e-18	2.26762049668801e-16	31.0425178976877
LINC00670	-4.97604199192549	-3.74003225741975	-10.0544718327182	1.88712809182086e-18	1.91175671268022e-16	31.0239963124509
EOGT	-1.56770410463915	5.25112380355562	-10.0235716603588	2.27364545915057e-18	2.22779982120376e-16	31.0083959723416
CMTM3	1.7434318943585	6.39477759075318	10.0172473433917	2.36199831616484e-18	2.28935090849469e-16	30.94490705685
ESYT2	-1.49333750179897	7.32225252501126	-10.0060611382639	2.52673815599902e-18	2.40994371676694e-16	30.8721188215124
ANXA6	-1.18358457034424	8.88536690312332	-9.99990393594259	2.62225368778075e-18	2.46176077882705e-16	30.862873695043
CDS2	-1.15746289663416	6.13037554975805	-10.001349198295	2.59951518185666e-18	2.45325824873009e-16	30.8451315818203
LINC01278	-1.40835331313292	4.86159145950439	-9.9556457893556	3.42337531236631e-18	3.1971116003146e-16	30.6240270967002
HTRA3	4.5761698907769	6.47506112594371	9.94794410879164	3.58585615122045e-18	3.33150189883595e-16	30.6033856846559
ACTA2-AS1	-4.51493956275439	0.856305405909068	-9.91434535188391	4.3894887999752e-18	4.0157103914467e-16	30.5352537950859
SNTA1	-1.69647219445463	5.73571903955618	-9.93651589109147	3.84122896597135e-18	3.55036477262022e-16	30.4720053348955
SRM	1.47806135486993	6.68748129536633	9.92753154937315	4.05465613950358e-18	3.7284122685866e-16	30.4000494396234
DOCK3	-4.17717146250523	0.928677688196524	-9.88698791309392	5.17465306760637e-18	4.70998498249999e-16	30.3864078611042
KBTBD12	-5.57592055381463	-1.4078549678514	-9.86027415568458	6.07619442348565e-18	5.47498704560408e-16	30.0742094863078
GNAO1-DT	-4.44700387304694	-1.47113262168211	-9.86453172765574	5.92266782414872e-18	5.36360387650559e-16	30.0253127182552
HSPB7	-4.42501475124973	3.60020438341363	-9.8219471302581	7.64966777748511e-18	6.72383298618066e-16	29.9771853835265
SYT2	-3.68417539769285	-0.982320583408231	-9.83717898471052	6.98080125060411e-18	6.22749986191952e-16	29.9534168778044
STAT5B	-1.28232791731809	6.49711865475833	-9.84930922164517	6.49009712262734e-18	5.81869657529154e-16	29.9345289588726
TMEM245	-1.10838927129318	6.03998520073002	-9.83515223338938	7.06632156899924e-18	6.27258475513492e-16	29.8526708682518
SHPK	1.92922493128429	1.45492670604303	9.78998005294282	9.26831411926488e-18	8.02850920157191e-16	29.8150078065374
CD248	3.6295755506949	7.60038248081315	9.82283589612354	7.60894174728152e-18	6.72098199362093e-16	29.8045292976977
CLMP	3.89758827032664	4.78386221625505	9.78797346498506	9.38061734346403e-18	8.0867235377718e-16	29.7466140206256
MRTO4	1.18310230712307	5.45696507141514	9.81137430444176	8.15113977288802e-18	7.12966279354415e-16	29.7286600172027
GPR135	-1.94202963709708	1.64957910484093	-9.76690232408298	1.0645008333904e-17	9.04623907275981e-16	29.6853522190178
ABCB10	-1.1170059041697	4.24746606699933	-9.78640890048964	9.46912188038149e-18	8.12396289172825e-16	29.6729924146658
SH3KBP1	1.86610107593056	6.06219072090771	9.79804048600198	8.83053673064822e-18	7.68642495714821e-16	29.6464865248301
HOMER3	1.49354513863645	4.42081494486238	9.77798093409938	9.96039024574589e-18	8.50475035697474e-16	29.6115125273885
SBSPON	-6.04962686131545	3.31847760123089	-9.74986590222285	1.17903988407734e-17	9.97234158556172e-16	29.583903934589
MACF1	-1.62680417500217	8.42306718060396	-9.74680433667813	1.20088859401261e-17	1.0109452290723e-15	29.348398523011
DGKG	-4.18124642656226	1.85062316953367	-9.69220388151777	1.6658352702354e-17	1.38287464030514e-15	29.247385945583
MICAL3	-2.28831428435159	4.26695266273777	-9.70013062184789	1.58857640845382e-17	1.33106371869091e-15	29.1618984112003
C12orf54	-5.40468170354943	-2.11497770575972	-9.68972135079347	1.69079300984339e-17	1.39712485988488e-15	29.0177981275236
DEGS1	-1.16641968270168	6.71933661048117	-9.69468407028858	1.64126768537633e-17	1.36881724960386e-15	29.0122729527837
KANK2	-2.01184083027158	8.65801728003244	-9.68142839570891	1.77689763747835e-17	1.46153906135891e-15	28.9638036683774
NRBF2	1.23752176113507	4.48440532098283	9.66297247565016	1.98452738943169e-17	1.61016111402261e-15	28.9375574465946
TMEM9B	1.20356291288382	5.1516954348973	9.6644256748432	1.96733686775625e-17	1.60346897162442e-15	28.888159289515
PRIMA1	-6.17729874349466	-0.108469487827838	-9.643830775656	2.22543637350346e-17	1.78943047593231e-15	28.8586276747824
MORN5	-5.76402076913117	-2.90054257832528	-9.6663827186614	1.9444203882155e-17	1.5920274877211e-15	28.8511551271534
RP9	1.23931480116401	3.22592226052719	9.62508657846161	2.48954547515466e-17	1.9928589247767e-15	28.7968256646885
PPP1R9B	1.05624950064079	6.59635387557773	9.65034587612685	2.14033490741641e-17	1.72875428940917e-15	28.7476567706059
TLCD4	-2.8811305867702	2.78748203510372	-9.60697810928177	2.77430479852122e-17	2.19145635869092e-15	28.7242613977535
FAM225A	3.7024960394975	0.32197168349676	9.60337916536856	2.8346515259468e-17	2.22930423297159e-15	28.7008883854823
SPRING1	1.21283686677929	4.81594918503735	9.62172669107522	2.54008523622519e-17	2.02427859425573e-15	28.6538906198181
MAGI1	-1.66971943460853	4.43514692697013	-9.61303829160621	2.67556688224056e-17	2.12281370643609e-15	28.6422774701363
LINC01018	-5.72503317327826	-0.740533579420207	-9.60095835162959	2.87597741857556e-17	2.2421370040208e-15	28.6277951148584
A2M	-2.29928465684049	10.2753510657248	-9.601294191787	2.87020860282644e-17	2.2421370040208e-15	28.5286654815605
TP53INP2	-1.55363750276128	6.10842939302362	-9.59939584998233	2.90296919112544e-17	2.25338270848789e-15	28.4554145701489
PTBP2	-1.44490043184472	4.56454722861871	-9.58247194092693	3.2119995659258e-17	2.47186112517663e-15	28.4347456886254
TCEAL1	-2.07513277256446	4.53812969983681	-9.57287814292506	3.40151832363302e-17	2.606522438507e-15	28.3939919069484
NEURL1B	-2.2428306504206	5.9976685401423	-9.58439425589067	3.17531007775636e-17	2.45415883639005e-15	28.38502519288
DCN	4.90751759676382	8.87283875225762	9.56671827861038	3.52903331505777e-17	2.6813176428941e-15	28.3000055517689
ATP2B4	-1.74131167621082	7.85749340469936	-9.57048083071988	3.45059001904235e-17	2.63287360133823e-15	28.2868777766241
WDR1	-1.25716794331116	9.20396625200616	-9.56205006233095	3.62883198082862e-17	2.74550996828009e-15	28.2729542634707
RPS6KA5	-1.66363950690504	2.69637953151154	-9.50226404045585	5.18513781365454e-17	3.8261195941004e-15	28.111079865754
PDE5A	-3.1592306164687	4.48793614914072	-9.51150290699541	4.90707570357475e-17	3.65098649131945e-15	28.0934935442908
C3orf70	-3.17595910981591	4.10703189752057	-9.50568263301465	5.08046498154911e-17	3.76437262744451e-15	28.0727081382961
PRDM16	-4.08957349113133	0.662470954320425	-9.49357221684784	5.46104527864552e-17	3.98056922322735e-15	28.0679686277731
AKR1B1	1.44117150803526	6.41988597578696	9.52383449008229	4.55894249628135e-17	3.4232584520093e-15	28.0032420713844
CRTC3	-1.03697704104972	6.38601100281885	-9.51661223475302	4.75973181211956e-17	3.55611463012983e-15	27.9581423049524
PTTG2	-2.78032924216818	-4.03044420238651	-9.52369214097099	4.5628172998172e-17	3.4232584520093e-15	27.910884195953
CKMT2	-4.58371581179597	1.05004237585501	-9.45650578920914	6.81148347231148e-17	4.88546840568068e-15	27.8682383655664
ADAMTS2	2.77735367587476	6.91682393421256	9.49720154654378	5.34410331121033e-17	3.92725887185707e-15	27.866609852904
PI4K2A	1.17115403785746	5.35614550592341	9.4893494446851	5.60032045156045e-17	4.06556056748706e-15	27.8330368286423
SDF4	0.918912802080549	7.62351458445388	9.49433371332152	5.43629936728607e-17	3.97870546754312e-15	27.8294936277016
SYNJ2BP	-0.94293071381904	5.03183774692961	-9.47822633966548	5.98434805759408e-17	4.32682842825482e-15	27.7801542730854
PRKAA2	-4.95230884748752	1.37717429493357	-9.42602270942846	8.16769707364623e-17	5.81170540585518e-15	27.6899723509745
SPOP	-1.06719174169595	6.69801383833678	-9.46354616656034	6.53161344100066e-17	4.70354861889891e-15	27.6424941148616
SLC24A3	-4.89230636448697	3.58799948226768	-9.41591187084597	8.67446953236086e-17	6.13361253761448e-15	27.6114914242363
LAMA5	-2.47842845600506	6.64501266848094	-9.45310414976488	6.95095391240067e-17	4.96563962562774e-15	27.5969467905295
GRIK5	-6.02095865727089	0.247418675809051	-9.39834230339072	9.63067428605801e-17	6.65737321740995e-15	27.5148574942523
CMTM7	2.24082560319179	3.98323750146701	9.41000976591182	8.9846435176924e-17	6.26962862431638e-15	27.511797026535
ACVR2B-AS1	-2.06818415147392	-0.0285650535086718	-9.39557392201461	9.79062942672927e-17	6.72627495213343e-15	27.4851992599261
CREB3L1	3.27120414645009	5.65992823081096	9.41564010121157	8.68851477638769e-17	6.13361253761448e-15	27.4569424173916
ANPEP	3.83111641270933	5.41869992862149	9.40998284926066	8.98608307651169e-17	6.26962862431638e-15	27.4501030238132
TROAP-AS1	-3.51329553709769	-3.33666274863015	-9.4121474541082	8.87104586121674e-17	6.23791071911676e-15	27.3489666603039
FRMD6-AS1	-5.30361019106321	-3.14328076512313	-9.39868447639568	9.61108535500502e-17	6.65737321740995e-15	27.3114641853365
CTDNEP1	1.10708958970342	5.62515000296403	9.39794951797112	9.65320972910929e-17	6.65737321740995e-15	27.2788628155015
HIC1	2.31789624815824	4.77875445067769	9.37848794166716	1.08380849229376e-16	7.36127654368159e-15	27.2672120676215
RIMS3	-3.49725415271499	2.33789190072929	-9.35211398786759	1.26780732811143e-16	8.51425213496853e-15	27.2475955610642
TMEM208	1.47613384706671	4.99701534788584	9.38525679341473	1.04103980213504e-16	7.12476514965014e-15	27.2436965981111
RBM38	-1.90951806879842	5.01713491942443	-9.38218589073854	1.06023080083099e-16	7.22851653600776e-15	27.2211108178671
ZBTB9	1.25309404172161	2.87698755051818	9.33444144927162	1.40818779678694e-16	9.42172215827858e-15	27.1186298210597
CD276	1.47880373559048	7.78980502475404	9.37134303689609	1.13085256420172e-16	7.65181785988721e-15	27.108443649622
TPD52L1	-3.25804302848531	3.38179413753743	-9.32816047462484	1.46172234993944e-16	9.70746053954225e-15	27.0676799110347
ROCK1	-1.39257616347236	6.22791236784124	-9.36320173245778	1.18694024222757e-16	8.0011373997679e-15	27.0585421167344
EGF	-4.03362548699964	-1.24983145547534	-9.32335515777617	1.50404347477991e-16	9.91774075915821e-15	27.0019931800387
RIMS2	-5.09300014911549	-0.0844359016024503	-9.30680270766292	1.65938207460855e-16	1.07030143812251e-14	26.9683453690252
B3GALNT2	-1.258771154518	3.96084664928276	-9.32269200895854	1.50997893438748e-16	9.91774075915821e-15	26.9617587353225
ZNF620	-1.77041252690272	0.879029123576372	-9.29436977537725	1.78647470946185e-16	1.14404564340573e-14	26.9231330991435
ENAM	-5.3912432691661	-2.310648616094	-9.32293525243206	1.50779909989918e-16	9.91774075915821e-15	26.89398016343
TCEAL3	-1.80662785081158	5.54428161339486	-9.3288687985738	1.4555851274854e-16	9.70263826057276e-15	26.8811723580445
ARHGEF26-AS1	-3.47546709591607	-2.73259299061958	-9.3182639432216	1.5502142115723e-16	1.01448507400375e-14	26.8405753004385
CNDP2	1.26414694678233	6.48071241155823	9.31572927808594	1.57372380716053e-16	1.02612514858893e-14	26.773956952639
SRPRB	1.26140535261633	5.92556401047311	9.310713264061	1.6212999202076e-16	1.04951367758998e-14	26.7565723155092
SRC	-1.31814610384564	6.18134611019334	-9.31092416308003	1.61927103523849e-16	1.04951367758998e-14	26.749058553892
UTP18	0.888090362210485	4.90959247049638	9.29562945757611	1.77316865650207e-16	1.13959452257128e-14	26.7131686573593
OAF	2.47450802484928	5.28882600195668	9.28616701980288	1.87558541520328e-16	1.19683708469787e-14	26.6888401918201
SHROOM3	-4.1537214138438	2.57653107407012	-9.25264238990717	2.28817197523929e-16	1.43458782125929e-14	26.6702881145214
CRYAB	-3.28871447420134	6.13967110067638	-9.27142832470514	2.04696182012593e-16	1.30156285094603e-14	26.546792022409
ITGA7	-3.41209954400955	6.48235210368321	-9.26575809499151	2.11696978720191e-16	1.34132103372146e-14	26.5138974491329
SLC66A1	1.1678552559537	4.4115401083015	9.2517315357142	2.3005609846431e-16	1.43732958242632e-14	26.491394136382
NFASC	-4.99902397843615	3.21791434450456	-9.22086851341879	2.76223195319706e-16	1.69190326281399e-14	26.4779334961522
ITGA1	-1.9104643210117	6.62423382399179	-9.26313523732524	2.15015449559495e-16	1.35755000917299e-14	26.4714690555004
JDP2	1.82480126652499	5.54828204049962	9.25522770672604	2.25336834416381e-16	1.41772448348075e-14	26.4690498198689
POLR3G	2.02038832336154	1.06035916217212	9.20408619309503	3.050858238094e-16	1.8419171403119e-14	26.4016375271155
GPR85	2.58729636308829	1.66378182343316	9.20297702866897	3.07095858407207e-16	1.84783081781867e-14	26.3963268208198
GIPC3	-3.07973398293251	4.20080416441328	-9.22072137983056	2.76464032125648e-16	1.69190326281399e-14	26.3845750610128
ADD3	1.80063865271508	5.75419943330445	9.24038760863194	2.46056649783963e-16	1.52665805788105e-14	26.3835231509087
CPEB4	-1.55420068654629	4.75713946920183	-9.23281149798326	2.57354930072712e-16	1.58720166755491e-14	26.3720322798439
TOR1AIP1	-1.06448636842283	6.34842139562606	-9.24097535313428	2.45201069764635e-16	1.52663207706586e-14	26.3358701038693
AKAP5	-2.77948787398044	2.14732384954934	-9.19445928908623	3.2297750161488e-16	1.92402311676293e-14	26.3319527540419
YWHAE	1.06279967062911	8.285267119853	9.23266067924269	2.57585012134559e-16	1.58720166755491e-14	26.304765252714
AJM1	-1.7974362573861	2.42702459904742	-9.19161629516098	3.28458276934583e-16	1.9437575457802e-14	26.2939834141493
MTG1	1.5385380368965	0.829003295091743	9.17857960300126	3.5480019874982e-16	2.07905959600752e-14	26.2485735792824
LINC01778	-3.4523742792995	-1.81215294116098	-9.20198546895758	3.08903925829997e-16	1.852493743832e-14	26.2399424414324
ZNF860	-2.57202584541239	-1.00460408453342	-9.1806530260573	3.50474207643759e-16	2.06044361221647e-14	26.2070363420816
TACC1	-1.40118069773725	7.42683272425385	-9.21662710362016	2.83250269833695e-16	1.72753761509796e-14	26.1960400712591
SAR1A	0.770196399355197	7.12265939795609	9.21211062329982	2.9092879699075e-16	1.76835398604784e-14	26.1601642219554
CYB561	2.18422846461633	4.99263513289873	9.19451652519409	3.22868100765125e-16	1.92402311676293e-14	26.1539667233077
MANBAL	-0.969981275079619	6.23262278694396	-9.20854471354703	2.97137333645264e-16	1.79998970594366e-14	26.1430152324327
ZNF710-AS1	-2.33492108828116	2.79098530144448	-9.16420843835137	3.86280786413586e-16	2.20586012139555e-14	26.1347272758648
TANC1	-2.00305377519412	5.04243659755505	-9.19015461406245	3.31312066091848e-16	1.95419626878057e-14	26.1057343468839
CCDC158	-3.05264153746823	-1.44675337371467	-9.16675377432428	3.80509281160003e-16	2.1938623538521e-14	26.0792550337493
IFNGR2	1.10449769131498	5.83384848042364	9.1934421420023	3.24927838068337e-16	1.92923214053091e-14	26.0740169206916
PPP1R14A	-4.21422869109605	3.76819149897551	-9.15481817391608	4.0833686536072e-16	2.30248060779342e-14	26.0588263600825
MPL	-2.60523601557785	-1.75451463201782	-9.16421774072757	3.86259535602364e-16	2.20586012139555e-14	26.0548920529753
AUNIP	1.8757805408859	0.920265439366752	9.14039521677844	4.44678815279271e-16	2.47625336545733e-14	26.0339188440295
CHIC2	1.09739556249877	3.91585222504208	9.16318207448446	3.88632624541802e-16	2.21224494941557e-14	26.0291746204199
C1orf174	0.927348150883112	4.53619794958664	9.17177096385185	3.69383035458342e-16	2.15746163153209e-14	26.0083147346304
PARM1	-3.19295682723744	5.2762173622989	-9.16602947476264	3.82142824562642e-16	2.19621890616434e-14	25.9976947490348
RNF149	1.38319121268253	5.31219398641844	9.16694538113235	3.80078305969056e-16	2.1938623538521e-14	25.9409442735936
JPT1	1.55332447761079	5.68808037058845	9.16678308861352	3.80443313945986e-16	2.1938623538521e-14	25.9225337448878
FBXO32	-2.93728742304311	6.66157295057736	-9.16732126644286	3.7923424987045e-16	2.1938623538521e-14	25.9194189588937
SESN2	1.30992439519778	4.80746611741408	9.15133363640647	4.16836517160339e-16	2.34303936965581e-14	25.8965481316045
SPANXA2-OT1	-3.55281636903703	-2.35657855740171	-9.1451496921661	4.32356499540001e-16	2.41513532500055e-14	25.8842154713306
GNAO1	-4.71858261692904	3.74084087844423	-9.11635024510752	5.12558501101784e-16	2.79352172743346e-14	25.8704719962056
KDELR2	1.17639629951828	8.57990575035116	9.1574328676805	4.02072463566519e-16	2.27430957230639e-14	25.8665706156806
PBXIP1	-1.56032732824728	7.79146574421303	-9.15806171741193	4.00580162054381e-16	2.27303888791047e-14	25.8582315974583
PGM5-AS1	-5.80785205887968	-1.60269385721831	-9.12975709152275	4.73530508178593e-16	2.60456304973937e-14	25.8573755217708
PLCB4	-3.26416930243582	2.75994588446953	-9.11273265735916	5.23627183013906e-16	2.83660393311853e-14	25.8500200705416
INPP5A	-1.33634253378967	4.55829167392482	-9.12997625305152	4.7291772756692e-16	2.60456304973937e-14	25.7935138081094
PCOLCE	2.71779182537394	7.76600117852933	9.14632387613231	4.29366032057687e-16	2.40592572525824e-14	25.793068731705
FRMPD3	-4.45383478035973	1.10469287320331	-9.09691287378192	5.74893098870878e-16	3.07713676294141e-14	25.7785004394483
MAPKBP1	-1.35671976391377	4.51242192806046	-9.11863913562887	5.0567581028929e-16	2.76441248606623e-14	25.7090078134031
LYPLA2	1.13012085649729	5.6534581791825	9.13025196627353	4.72147947957992e-16	2.60456304973937e-14	25.7057589224479
DHX32	1.10518226995913	4.24337566628563	9.11027052979352	5.31296242764249e-16	2.8694797978933e-14	25.703532843879
MYDGF	1.26962224413625	6.84101944451688	9.13175515806445	4.67972980926564e-16	2.59790201888366e-14	25.6918869017095
EIF3B	0.828162687289398	7.73835005477772	9.12329915111975	4.91946119374826e-16	2.69757977569113e-14	25.6522451646034
BZW2	1.47675252393097	5.138918924338	9.10551180806775	5.4643696861953e-16	2.94239077607111e-14	25.5995584043406
KIAA1191	-0.917679433070083	6.47941078772751	-9.11562890994692	5.14746814824871e-16	2.79694701109841e-14	25.5973035994233
LMO1	-6.91173237988671	-1.81997164711309	-9.07998689974254	6.35284351134386e-16	3.340552404748e-14	25.5858874769737
IL17B	-4.87693770700324	0.520436750366728	-9.05848491950382	7.21185374731844e-16	3.77013847064627e-14	25.560757704103
TLR8-AS1	3.63595487843772	-3.74810104755415	9.09398882879739	5.84901711936542e-16	3.12139065378992e-14	25.5495831689038
WDR49	-4.1736544249696	-3.22577519175348	-9.0845730573067	6.18323819550869e-16	3.28022615632149e-14	25.5182460982282
PPP1R3C	-2.21946245068529	4.47375861488525	-9.08151748843099	6.29573074751521e-16	3.33005156441579e-14	25.5159156936524
SSU72	1.1023423266818	6.83403594555977	9.09995286743256	5.64668288323666e-16	3.03145720896157e-14	25.5046950687286
NUDT1	1.3076531009612	4.74703364270942	9.08475809623684	6.17649047606865e-16	3.28022615632149e-14	25.4842094372703
LINC02104	3.28968441966656	-0.25046044995105	9.04882050892494	7.63469553783856e-16	3.96805001997053e-14	25.4692383610628
MICALL2-DT	-2.77095794063586	-3.56586756475926	-9.080302956057	6.34100802224681e-16	3.340552404748e-14	25.4675856515237
VIPR2	-5.00932202972288	-0.523983442903409	-9.05193100536061	7.49597884759919e-16	3.90727897431108e-14	25.4538066704625
PLA2G15	1.69282429300475	4.87616760476712	9.06772596047799	6.82935325824033e-16	3.5806179319739e-14	25.4038562920194
SGSM1	-4.27799450440117	0.215283826250697	-9.0326549375485	8.3978184307122e-16	4.32704834141093e-14	25.3950283939268
TTPA	-3.38140076934065	-3.11805762559965	-9.04351392796137	7.87727028833615e-16	4.08229287688311e-14	25.2783871643908
SLC51B	-3.9783233637679	-0.297075728799781	-9.00854264503608	9.67929369990105e-16	4.9166973182132e-14	25.2461815578871
KBTBD13	-3.69424476744226	-3.38148876487032	-9.03820488655913	8.12763054037659e-16	4.19990038096521e-14	25.2269455541948
MRGBP	0.879057489504578	4.65963207693549	9.03174711857876	8.44285638856882e-16	4.33778962474004e-14	25.187350869505
CPXM1	4.40093223149524	4.95530233042738	9.00225042951561	1.00445697538855e-15	5.08782995076048e-14	25.1779408390934
DES	-7.95029434270391	5.59221790174709	-8.99172149133946	1.06867218095498e-15	5.36760808871251e-14	25.1227670285064
DAAM1	-1.38644954229587	4.88686010150483	-9.02174208833025	8.95542256571124e-16	4.58799091502195e-14	25.1179914682926
DACT3-AS1	-2.59485710022098	-2.28726691912094	-8.99408526581236	1.05390913249985e-15	5.30832715024011e-14	25.0760845425428
CTNS	1.04625293027386	4.34903271196398	9.0085838310552	9.67694683988575e-16	4.9166973182132e-14	25.0739197802097
EPPK1	-4.99043592347169	-0.585741202778286	-8.97674565906322	1.16710451161966e-15	5.82934568185296e-14	25.0604183642229
BMP1	1.54264719168445	7.15841219836189	9.00861860169991	9.6749659812023e-16	4.9166973182132e-14	24.9752422032238
B3GALT6	1.36873956390312	4.98660366496656	8.996329614778	1.04007980094007e-15	5.25342842553701e-14	24.974613993188
DFFB	0.895122017350542	2.51676397937217	8.96241870871329	1.26969898429935e-15	6.306640578247e-14	24.9736930161754
SETMAR	-1.59794783161132	4.37781845577182	-8.98868748713258	1.0879230661369e-15	5.44903589354767e-14	24.9668264001189
LOC283683	-4.22406323779762	-1.70871906138677	-8.95575347394921	1.32043898401096e-15	6.53391386870711e-14	24.8564251752503
CDC26	1.13042067318331	3.10344251967011	8.9365247638104	1.47840452507812e-15	7.28276690636696e-14	24.7840294590955
PHC3	-0.990089920592187	5.53435024528315	-8.96705982177897	1.23551811343369e-15	6.15390980332762e-14	24.7582812198795
RAB9B	-3.60275597785427	2.6625965177073	-8.91921301293405	1.63663157145297e-15	7.97457627927261e-14	24.7266011463266
UBR1	-1.06837008184052	4.99796424214015	-8.95545687851046	1.32274314558066e-15	6.53391386870711e-14	24.7214605320429
RPL26L1-AS1	-2.24068646270482	-1.55478687947793	-8.91399040958926	1.68759304794568e-15	8.20060459152138e-14	24.6536653994137
LOC101927143	-3.54786919505029	-2.30227963291338	-8.92219358776885	1.60823668929656e-15	7.8575727726912e-14	24.6465944441649
NECAB1	-2.2211700906885	3.2827465747587	-8.90429931473047	1.78637536007313e-15	8.58753259556872e-14	24.598053406014
DOLPP1	1.22560244935612	4.05160305967106	8.91096695293584	1.71781372190119e-15	8.3248967155163e-14	24.5614810147904
HM13	1.08682775338772	7.57585869856766	8.93575654602914	1.48509180878505e-15	7.29566608858212e-14	24.5546128019784
EFTUD2	0.764096297099864	6.50252627915291	8.93354497882103	1.50451181663099e-15	7.37087469508476e-14	24.5326207011009
C22orf39	-1.12252354675419	4.81501838121127	-8.9088137380991	1.73966358029778e-15	8.40806136342841e-14	24.4632222434216
ITGA3	-2.26665809460461	5.04929251751354	-8.90656356138602	1.76279279380921e-15	8.49694558757874e-14	24.4468324609334
PACC1	1.1161837632519	2.99852248650436	8.87239668448389	2.15400772832296e-15	1.01909004159786e-13	24.4282541052768
TMSB10	1.73510106394469	10.0699581724167	8.9027659969882	1.8025230989552e-15	8.64198975598015e-14	24.4240547656539
ARHGEF9	-1.51573845133603	4.89347536880316	-8.89611148115746	1.874302504225e-15	8.96216485420224e-14	24.4043276312163
FLNB-AS1	-3.24483889017423	-0.93389457412207	-8.86256004376085	2.28186703425317e-15	1.073914902656e-13	24.3915318648704
AZIN2	2.32777048100181	2.71515733848467	8.85868104924192	2.33433776294287e-15	1.09573325725991e-13	24.3819277836933
NTF3	-5.58438989622175	0.635433625913692	-8.85433679998945	2.39452753137161e-15	1.12105151866904e-13	24.3818681724183
RER1	0.913435310323026	6.52035908937857	8.89278972160229	1.91118958222988e-15	9.11423946780958e-14	24.2968947465491
ABCF3	0.746614250566735	5.74256428522584	8.88459035706465	2.0053609419904e-15	9.53796473496811e-14	24.2638717945922
DNAJB5	-1.70321389451786	5.10956724760804	-8.87618478452118	2.10669203431777e-15	9.99341134056932e-14	24.2475908915061
C15orf62	-1.95283001157587	-0.0861095729834975	-8.8278210500119	2.79684949486784e-15	1.29253371887823e-13	24.2285361310461
CD9	-2.16016780967664	6.16327876438263	-8.86795974509073	2.21077334983871e-15	1.04319412989363e-13	24.1693383449329
TMOD1	-4.85329526351906	2.73407996693384	-8.81524129456166	3.01056857514677e-15	1.37710472247338e-13	24.1507773603097
CDKL1	-2.06175107228334	2.39390509449921	-8.8166701607022	2.98549820023867e-15	1.36912962221175e-13	24.1433065150332
CTNNBIP1	1.24276218299951	4.67369486181151	8.84183539814913	2.57648356121685e-15	1.19686338694765e-13	24.0909658709592
LBR	-1.36301276643331	6.08460953754032	-8.85153717909828	2.4341316897407e-15	1.13662539918595e-13	24.0744454723256
DUSP3	-1.08138506685307	6.79389562365406	-8.84533395608874	2.52422009859905e-15	1.17563092436311e-13	24.0238583354908
MCAM	-2.10227820639986	8.11282452717699	-8.83119028572834	2.74221705901145e-15	1.27056057067531e-13	23.9663649790157
UBE2J2	0.918976161543249	5.74861875950575	8.82679905086181	2.8136342611467e-15	1.2969479675224e-13	23.9305403686398
PDK3	-2.18284692323185	5.48163742686751	-8.82238144448442	2.88734653189649e-15	1.32751309393425e-13	23.9280927277307
SCRG1	-5.84624494495102	0.387034727167385	-8.77398584678895	3.83206590553977e-15	1.71781934380584e-13	23.9175964857819
PARD6B	-2.50009005348515	-0.568402387213862	-8.7716939112582	3.88373916968452e-15	1.73232156844809e-13	23.8976666932554
RPE65	-7.09715467345812	-0.861487197046979	-8.77175938467739	3.88225345759745e-15	1.73232156844809e-13	23.8761305714945
METTL24	-5.24588494185972	-1.86777353415632	-8.78390392809399	3.61622225495983e-15	1.62920807170062e-13	23.8703228348699
ZNF37CP	-2.705727652922	-3.73468036404116	-8.79657621197388	3.35794418648642e-15	1.53209407653659e-13	23.8490636259507
SLC38A7	1.13246673956761	4.48008128842619	8.79051195579929	3.47916888433739e-15	1.57936651303933e-13	23.8205729605454
LOC124900286	-4.00724809914841	-0.21897486334374	-8.75703620165473	4.23098801968505e-15	1.87323076990056e-13	23.8157864304269
LYPLAL1-DT	-2.66299220091682	-0.599322803948385	-8.75656087581283	4.24275113924704e-15	1.87381208566105e-13	23.8074344625031
ETV5	1.77527014337325	5.07258237228865	8.79218815632707	3.44523295962446e-15	1.56793076647275e-13	23.80398624586
LOC101927164	-2.78123388301843	-1.9515667454506	-8.76427410512971	4.0558228231487e-15	1.80458955438906e-13	23.7956810780366
LIPC	4.3401932080185	-0.314082078311058	8.75176006516763	4.36339711053768e-15	1.91764886247675e-13	23.7865572470702
LARGE1	-1.56503188846972	5.44411957556488	-8.78841414990658	3.52210918446445e-15	1.59482171178364e-13	23.7335314967697
ADCY5	-6.07077279821458	2.83634471632225	-8.74008697691021	4.67116439753021e-15	2.0428938734662e-13	23.7313450472045
TXN2	1.11536332311476	6.06600983956667	8.78715171602403	3.54820369210846e-15	1.60259043836768e-13	23.6949441230023
LANCL1	-1.16850581548132	5.58310655771696	-8.77946341548708	3.71132289017722e-15	1.66786292590897e-13	23.6715756274979
ANKRD16	1.1068135960952	2.25118092636235	8.72311803275183	5.15743663538447e-15	2.24461156089997e-13	23.622001566858
MFGE8	-1.85439699070934	8.54264374355312	-8.76318640101967	4.08167858370203e-15	1.81159848228617e-13	23.5781705482758
DAGLB	1.00324317659873	4.68072080525287	8.75243178508837	4.3463135180624e-15	1.9148340956358e-13	23.5661434891511
MAPK4	-7.55053629607773	-0.0546624493741684	-8.70574026697739	5.70759466540242e-15	2.46609349265857e-13	23.5171686788196
PLXNB3	-4.23151151269225	1.31500604308095	-8.69575885719436	6.04957648347851e-15	2.58890109606809e-13	23.4821644565095
PRDM4	1.09482195842168	4.92028473197848	8.73882863682708	4.70560354045152e-15	2.0529483475386e-13	23.4785846048995
CDK18	-2.57344202732417	3.78813921801032	-8.71353074670153	5.45409207494589e-15	2.36797397084394e-13	23.4640252218316
C5orf24	-1.20431898892673	5.95407684460672	-8.74093453704561	4.64810912751984e-15	2.03778104561267e-13	23.4332061587356
CFAP43	2.32236263685401	-1.32579338721538	8.68445371073284	6.46156764816105e-15	2.74555377960132e-13	23.3548098219855
ITGA8	-4.71186085440854	4.14428355171048	-8.69043512339125	6.2402292193389e-15	2.66413214599919e-13	23.3508261437076
SLC47A1	-3.58285922893528	1.96568095296844	-8.67193570195757	6.95036289057795e-15	2.93239898802243e-13	23.3379203394204
ABRA	-4.21676337774375	-3.69587458784893	-8.69627327942888	6.03146375304017e-15	2.58732479798477e-13	23.3207928630173
CARNS1	-2.67855580569205	0.64759661404391	-8.66180274982953	7.37280874725008e-15	3.08882788894722e-13	23.2960193391081
PRPH	-4.99011138259309	-2.09832220098868	-8.67834587749239	6.69563782458421e-15	2.83828562252056e-13	23.2949235822198
CACNA1C	-2.63198419438328	4.75269644864453	-8.69967793758977	5.91293789505153e-15	2.54256329487216e-13	23.2943743918478
ERLIN1	0.978093571232087	5.13971045506144	8.7075049989691	5.64916309123962e-15	2.44674259393762e-13	23.2784035470763
COL4A6	-7.57172624734663	0.582740391117647	-8.65579275137993	7.63532502623439e-15	3.18393053593974e-13	23.2513283458988
PDLIM7	-1.43475190681065	7.5799976919516	-8.70402743336785	5.76488233960367e-15	2.48485829883254e-13	23.2177436735416
C8orf88	-2.56412678575652	1.48484338159501	-8.64756368221234	8.00990171502915e-15	3.30934441594902e-13	23.2062269313537
IGSF9B	-5.30902887856675	2.75348710091003	-8.64866928075056	7.95853341438735e-15	3.3033440429023e-13	23.2060597312305
GAS6-DT	-3.06546850869017	1.52315529115628	-8.64631021302196	8.06853909380171e-15	3.32590745956226e-13	23.1978452491054
CASZ1	-3.02470881309362	1.49594189463945	-8.6430844206441	8.22141114242755e-15	3.3811496145612e-13	23.185215809926
TOR2A	1.17839967627305	3.8715000271729	8.66542694630294	7.21886105247705e-15	3.03141446210693e-13	23.177208568785
LSP1	2.53107174224147	6.08735361782935	8.68737009547382	6.35269050725201e-15	2.70570293314812e-13	23.1532559461818
PDE1C	-3.48554631610318	3.52025616881464	-8.64769225441432	8.00391110240965e-15	3.30934441594902e-13	23.1440895127907
DDR1	-1.83178728833636	4.68387483397288	-8.67277000129599	6.91667223789474e-15	2.92506721456818e-13	23.1357638098454
RNF150	-2.58877311110245	4.63055443187716	-8.65605067152196	7.62387061941888e-15	3.18393053593974e-13	23.0713987754615
LYNX1	-3.58172144718326	3.81060863026799	-8.62453214523679	9.15818217673425e-15	3.74920923769456e-13	23.0019045843081
PJA2	-1.09389910242846	7.29214179187885	-8.6655334165749	7.21438708040272e-15	3.03141446210693e-13	22.9868759475397
C11orf96	-2.7080289646718	5.28600830403373	-8.65252000038693	7.78216436297834e-15	3.23763315992029e-13	22.9710374741225
HEY2-AS1	-3.47192666337339	-2.20465635953724	-8.60286929580428	1.03870067271137e-14	4.21378772904695e-13	22.8911913423632
DBNDD2	-2.67945576024296	0.00722629823102261	-8.58989044638199	1.12003393992161e-14	4.46702973242823e-13	22.8881436619165
AGTRAP	1.52423364142658	5.48191094340489	8.64149675035664	8.29770541117395e-15	3.40471752237437e-13	22.8870982562819
SV2A	-2.98368654223809	3.89460742107873	-8.61148348582508	9.87987903587466e-15	4.02627524982428e-13	22.8718555821587
GRB14	-3.63944093289819	-0.744634761109516	-8.58624576113558	1.14399099880821e-14	4.53825278752877e-13	22.8293873889484
C8orf76	1.2392163142862	1.08700788748459	8.5725079349534	1.23895845525063e-14	4.89334010156366e-13	22.7902553546303
KLHL10	-2.62132500617405	-2.92120920227324	-8.58658124863301	1.14176467381394e-14	4.53825278752877e-13	22.7489355188474
MFAP2	2.38928105877101	5.61455356074223	8.61057773017165	9.93202282456729e-15	4.03834696751284e-13	22.746943312576
FAM225B	3.34183768581258	0.0474897837974492	8.55885887175706	1.34106552331427e-14	5.26184811784425e-13	22.7087664360713
AURKAIP1	1.26461283372878	6.36661756842421	8.61663706033807	9.58832749167482e-15	3.91636219255629e-13	22.7048316157045
HSPB8	-3.47607992636298	5.89115388771443	-8.59862083098513	1.06465617474918e-14	4.28996626279272e-13	22.6656896120255
CALM1	-0.967797357851609	8.5646832022954	-8.60100460156607	1.05001445068381e-14	4.24049754847103e-13	22.6433802631794
SPTB	-3.54150531560105	0.757515171189399	-8.54455845326854	1.45702218245008e-14	5.67953581598096e-13	22.6327153920326
JADE1	-1.06103947151729	5.21770022394208	-8.59495581959535	1.0875643502152e-14	4.37244761518134e-13	22.6248473770391
SELENOF	0.853016650191059	7.25813164659034	8.60104672649629	1.04975751631924e-14	4.24049754847103e-13	22.6134602519154
ACTN1	-2.26820351557006	8.60444143519561	-8.59158778369375	1.10904790570235e-14	4.43891473150642e-13	22.605364724489
TMEM47	-2.40699996452812	6.6204158411877	-8.59318099715526	1.09883327689997e-14	4.40787013156451e-13	22.5855682439241
C1orf159	1.05242061499695	3.33590571651724	8.55822059604324	1.3460398640563e-14	5.26983423633046e-13	22.5820267589488
TRIM46	-2.11023637082907	1.84154409607403	-8.54269647116387	1.47283551819702e-14	5.72872314030169e-13	22.5772364085091
SYNE2	-1.86312932606386	6.27018250923753	-8.58973356348012	1.12105480987826e-14	4.46702973242823e-13	22.5631298695972
RFX8	3.64844694697639	0.287848795016642	8.5281973591729	1.60195018729177e-14	6.18735238590677e-13	22.5400824160067
KCTD15	-1.92514889089678	5.39377598734876	-8.57135101552327	1.24730493665934e-14	4.91547798225026e-13	22.5076447223364
ZFYVE21	-1.22263101320566	4.7596378150786	-8.56635378972751	1.28400356731191e-14	5.04900613277847e-13	22.5051584991091
PTPRF	-2.65990727066734	6.08440099812254	-8.57362672103107	1.23093987724175e-14	4.87240241475095e-13	22.4964727241794
GPR21	-3.81609663236839	-1.69382941767524	-8.53115970502195	1.5746871003434e-14	6.09842643547677e-13	22.4927776335984
LDLRAD2	-2.55490389896732	-0.218187602792444	-8.52090841192215	1.67104501238015e-14	6.42993736416064e-13	22.4868328390822
CBX7	-1.90975220641212	5.07892858757162	-8.55154086015353	1.39921049799941e-14	5.46606610885129e-13	22.3885654499306
REEP2	-3.11736627317246	2.59420183626881	-8.50081968505791	1.87718067296395e-14	7.1922492835292e-13	22.3215223582772
PIFO	-3.87418243193247	0.304299890760599	-8.4865646004679	2.03859466769747e-14	7.74500930263433e-13	22.3051362540402
LAMA3	-3.46157178949353	4.47082678346703	-8.50947069712146	1.78548278408209e-14	6.85556569622612e-13	22.2704997962667
NANS	1.16264609841933	4.96024546622923	8.52791747501634	1.60455014190321e-14	6.18735238590677e-13	22.254660190562
NRAS	1.09444040615882	5.66378366568707	8.53338577527206	1.55450395394212e-14	6.03329229396888e-13	22.2480174777538
GLYCTK	1.33319102433776	1.48204055792295	8.47505678959683	2.17890064171823e-14	8.17361242816937e-13	22.2358279226767
KLHL30	-3.92272956241352	0.000567696213434557	-8.46970332025124	2.24740091392383e-14	8.39544703907669e-13	22.2107433209048
FAXC	-4.02795687741165	1.21129513090548	-8.46455478008509	2.31529591432775e-14	8.61318901240891e-13	22.1812317639958
LRRC8D	1.84035279513211	3.75076681212585	8.48179221619297	2.09565694240787e-14	7.92768452200749e-13	22.149536446381
NIPAL4	-4.93578200038901	0.192663157916464	-8.44977695631053	2.52170173561007e-14	9.34227971512894e-13	22.0985644737542
CDIN1	-1.41327671074208	3.69073255864321	-8.4798621853367	2.11918197101247e-14	7.99980040467887e-13	22.0980307251587
PLEKHG3	-2.13438090812838	5.08062385230729	-8.49506468227714	1.94075817275492e-14	7.40419889269542e-13	22.0962255297397
COBLL1	-2.18098450183	4.66267751586429	-8.48655323789506	2.03872867706397e-14	7.74500930263433e-13	22.0809878353089
MAD1L1	2.47677281092571	-0.668783810010069	8.44533418542501	2.58725621070538e-14	9.56537961116665e-13	22.0602134817416
DDX56	0.751098278335142	6.07513380119864	8.49946575451609	1.89194930199135e-14	7.23337802430849e-13	22.032652569019
KLHL35	2.53130393179082	0.603896367418882	8.4328059362122	2.78137292666657e-14	1.01435098860293e-12	22.0020714077945
FBLIM1	-2.12293065440759	6.46553005754355	-8.48327499702434	2.07775980935297e-14	7.8765985500017e-13	21.9536211067823
TNFAIP6	4.50274228066005	3.2036603463652	8.42988588745457	2.82865694874758e-14	1.0246595504645e-12	21.9514152655179
FAM13B	-1.35264092810561	4.85313059904962	-8.46677601182753	2.28575763567285e-14	8.52098132333679e-13	21.9219040739619
CRADD-AS1	-6.47160571365821	-1.49952518927647	-8.42645003022023	2.88531678029269e-14	1.04097817278528e-12	21.9189954780744
WDR46	0.908119090981344	5.92813588525172	8.47648872337056	2.16093263279643e-14	8.123203991336e-13	21.9079771234545
TRPC4AP	0.632732112709974	6.73063247506316	8.47778633903882	2.144777233873e-14	8.07941188667578e-13	21.9031635951838
HAPLN2	-4.32287037807251	-1.78354046558635	-8.4267226005883	2.88078101897365e-14	1.04097817278528e-12	21.9029211728466
UGDH	1.42531980112257	6.04320183307004	8.47239701585653	2.21267047159938e-14	8.28296330401846e-13	21.8903653185438
KLHL38	-3.5592987150293	-0.509193136066058	-8.41305623657661	3.11715908645172e-14	1.11564430297736e-12	21.8875494127828
CRYBB1	2.71832840493996	-0.169576768847108	8.40847946706436	3.2005496177628e-14	1.14093549097624e-12	21.8529935498898
LOC729732	-2.88982392248667	-1.18311519867159	-8.40995617106456	3.17340417831756e-14	1.13351215779706e-12	21.840042536958
TOMM34	1.00511261762877	5.20773872348032	8.45424017458744	2.4575071593005e-14	9.12330452865783e-13	21.8097351056069
MYOM1	-3.423937923947	3.89879824099416	-8.41809168951496	3.0279028268771e-14	1.09022742146051e-12	21.800260446798
SALL2	-2.72909124696894	2.59265806119885	-8.40296744429317	3.30392682718458e-14	1.16849530450191e-12	21.79774862217
LINC02817	-2.99346719088746	-2.31011637615511	-8.40677201177128	3.23222445202326e-14	1.14994080653232e-12	21.7971805945335
IGSF5	-3.67484238140295	-3.03601475449289	-8.41455711641457	3.09028518832812e-14	1.10899969533026e-12	21.7604357510628
CAMK2N1	2.7639830474051	5.14527671300457	8.43179491865079	2.79765468779787e-14	1.01754049101224e-12	21.7579119834289
RCOR3	-0.949830734380055	4.99414346017222	-8.43977961978967	2.67160153059646e-14	9.83665031727416e-13	21.752384688184
LINC02761	3.11446432662208	-2.2133729325747	8.4035929104505	3.29203145862645e-14	1.16658925068441e-12	21.7461930809111
HOPX	-2.62851331195723	2.80784393609785	-8.3957199884722	3.444914616019e-14	1.2135710015685e-12	21.7271417630957
SEPTIN10	-1.12781318653459	6.07507911334311	-8.44382071228459	2.60997233017904e-14	9.6295090231359e-13	21.7206373748455
LOC105372273	-1.87299047422634	-0.720202499370757	-8.38529766389921	3.65820070631734e-14	1.276171145233e-12	21.7181931906825
CSRP2	-2.64135460654358	4.96111503734988	-8.43011401246881	2.82493436795084e-14	1.0246595504645e-12	21.7154234028209
PLXNB1	-1.94198013156182	5.28102246878568	-8.43673170477577	2.71903849985935e-14	9.99079494692172e-13	21.7142544984936
PUSL1	1.35298037543676	2.98389856075781	8.39683996285921	3.42274321682932e-14	1.20813402797178e-12	21.7025794688773
LSM11	-1.29987452506333	4.13671342557338	-8.41443803597449	3.09240894353427e-14	1.10899969533026e-12	21.6891687463639
GKAP1	-2.02878253264085	2.33385817632798	-8.38493853311849	3.66577927807962e-14	1.27633181039312e-12	21.6874631007473
PHKA1	-2.85641125209865	2.63216719119572	-8.3861967490009	3.63929590076474e-14	1.2720509706942e-12	21.6838204732611
STXBP5L	-5.52118354651592	-2.06704850261714	-8.38776023751062	3.60665167016743e-14	1.26310295112836e-12	21.6821669273003
AP5Z1	0.853116114812906	5.7359857256792	8.43315730972394	2.77573636048406e-14	1.01435098860293e-12	21.6637025180568
SUN2	-1.26643334681722	7.02358386973739	-8.43443095337988	2.75540011615866e-14	1.01036972357548e-12	21.6621640235903
CCDC110	-2.29640124052826	-0.0933550943064124	-8.37096386402763	3.97310737089273e-14	1.37532409782775e-12	21.6514394570594
UNC45A	-0.965806989284284	6.85108083836168	-8.43269042334143	2.78322841109052e-14	1.01435098860293e-12	21.6491889462291
ALPK3	-2.51760249962079	4.2432955540401	-8.39364045747935	3.48646071841766e-14	1.22579857141073e-12	21.5703777478655
IL10	2.88439459838673	-0.236904147717541	8.35689911069024	4.30824283068434e-14	1.46380945924452e-12	21.5681594718533
MPP2	-2.40756665384797	3.41335449431822	-8.36738884502926	4.05575524674648e-14	1.39853360248868e-12	21.5304914918145
ARPP19	-0.940815162482191	7.0543458134711	-8.40367165134282	3.29053695033601e-14	1.16658925068441e-12	21.485718590047
ANKRD18A	-4.02092852252816	-4.04208981937847	-8.36488098333475	4.11474916669876e-14	1.41343998674474e-12	21.4688533427775
KANSL1L	-1.35819466083566	3.34337624493213	-8.35681359118594	4.31036414299876e-14	1.46380945924452e-12	21.4598208941493
NKD1	-4.59806928147846	2.02038342674667	-8.33483823181081	4.89131055859201e-14	1.65171543552003e-12	21.4425135026786
HSPA4L	-2.43827309438536	3.1143677966911	-8.34568646798368	4.59540786201684e-14	1.55766083882465e-12	21.4366172683287
PLTP	2.73244406652992	8.08839401937105	8.39049234823033	3.55030428282236e-14	1.24580246761815e-12	21.4288571357976
DMPK	-1.56173776214471	5.61585429491745	-8.37866165684747	3.80078370546157e-14	1.32077233764789e-12	21.3661722196567
ARHGAP18	1.45968129605214	5.19557735189948	8.36601029012438	4.08807907458211e-14	1.40697400933458e-12	21.3458036837088
DENND2B	-1.57560776059982	5.8878288436832	-8.37495852276444	3.88273556295032e-14	1.3466408390573e-12	21.3407987155295
KIFC2	-2.15155541307971	2.80815273826523	-8.33295279519417	4.94463516058761e-14	1.66447710453323e-12	21.3330748827412
INTS4P2	-2.45847365215853	-2.37077671064724	-8.32606630747304	5.14435254705638e-14	1.71456106916855e-12	21.3277712784544
TM2D2	1.01556527230979	5.7174999896276	8.36995982894324	3.99614841695646e-14	1.38063462937276e-12	21.3135555525528
ULBP2	2.92084596471188	0.941388758068373	8.30683290623642	5.7455785211709e-14	1.89034804519478e-12	21.2971713729134
COL5A1	2.06937153803879	10.0850303953798	8.35713380512037	4.30242655788836e-14	1.46380945924452e-12	21.2794023338878
SRPX2	3.18633625254302	4.67143714234823	8.33257829737083	4.95529536132355e-14	1.66447710453323e-12	21.2711398834771
SLC30A7	0.827480514885752	5.12913419314919	8.35738102936842	4.29630820048774e-14	1.46380945924452e-12	21.2706500710591
MSRB1	-1.25564234176297	5.04654340827239	-8.35683906342881	4.3097321952697e-14	1.46380945924452e-12	21.2630368385415
GGCT	1.25201747783114	3.65109067819363	8.33252022731527	4.9569503865972e-14	1.66447710453323e-12	21.2614802763083
SEL1L2	-4.12750837771124	-3.01909185090706	-8.32038573380869	5.31511024950398e-14	1.76491188673807e-12	21.2603556506278
TBRG4	0.73585317325364	5.85475062818386	8.36322777982731	4.15410370631153e-14	1.4242300871486e-12	21.2585403782531
TAF5L	-0.827471095063266	4.64191873853858	-8.34245029319185	4.68176855204913e-14	1.58393946993949e-12	21.2237197353082
LHFPL1	-3.20872684187998	-2.89129104886522	-8.31066663793302	5.62041592320731e-14	1.8525676088057e-12	21.2147854312493
LDOC1	-3.51347389644392	5.06886970374432	-8.32664701613396	5.1272064059526e-14	1.71202864180887e-12	21.2128376601214
ACOT2	-1.42088066808545	4.04013768436563	-8.32734372739258	5.10671001402745e-14	1.70836599368519e-12	21.1982140066545
PYCR1	3.29689009344691	4.33774161922592	8.30236243775104	5.89502803953949e-14	1.93242683321723e-12	21.1475378626432
CD46	-0.919153865907878	6.66640923702044	-8.33100989886658	5.00018881461291e-14	1.67585767541727e-12	21.0691463552896
MYOCD	-8.7033395359467	1.25633035420126	-8.26554804247721	7.28192658308962e-14	2.3484213230464e-12	21.0673301721745
ARL4C	2.62804930051253	6.19958479273015	8.32384813572877	5.21037254337749e-14	1.73334304406868e-12	21.0657963624079
HSPA2	-3.09763309585615	4.75634087833159	-8.3057170600505	5.78252559730024e-14	1.8990195326958e-12	21.0638931445827
KCNK3	-5.50074998137815	0.811365137825701	-8.26443426493125	7.32858685977663e-14	2.3592260499579e-12	21.0616374761278
CIAPIN1	0.745141775318407	5.07928394805732	8.31545236471967	5.46796587861404e-14	1.81231231366781e-12	21.0377879832271
RHOB	-1.73252974731923	8.61957542640674	-8.3109278558725	5.61198695083256e-14	1.8525676088057e-12	20.9807256985592
PPP1CB	-0.888962469780758	7.89695002210046	-8.31307969480286	5.54302736596666e-14	1.83380117526104e-12	20.9798017881433
SOCS2	-2.62166999826062	4.10985746631064	-8.27982297733189	6.70937795540269e-14	2.18340936693876e-12	20.9737125815513
DACT3	-3.05219812586569	4.61330709152936	-8.28560424055658	6.49042439803422e-14	2.11985063535795e-12	20.9675263989284
LINC00114	-2.90099188742206	-3.83493796812019	-8.27005831770214	7.09597088994547e-14	2.29257394644346e-12	20.941848444081
PLIN4	-5.19743960583829	2.66407297788705	-8.24632775148683	8.13013721599875e-14	2.61257151290454e-12	20.9236857274108
LOC102723663	2.21058870191594	1.36760733455011	8.23763737670117	8.54518009193972e-14	2.72639900762582e-12	20.9049345573989
PPP2R5A	-1.08653629008682	5.51119743159142	-8.29129332531601	6.28189027636789e-14	2.05548493696264e-12	20.8706844929578
LOC101927377	-2.95617358329602	-3.41092995330562	-8.24466686443296	8.20788175743039e-14	2.62813442486579e-12	20.8171701292178
LOC102723341	-3.70893020313059	-2.5228520203803	-8.23299346419214	8.77552205910578e-14	2.78502453171373e-12	20.8162023396216
MRC2	2.31636478782892	8.06873432243312	8.28261703321968	6.60265807406267e-14	2.15258658047305e-12	20.8119395408694
NAV2	-1.99857903808168	5.53354588246122	-8.27726638761318	6.80852733589583e-14	2.21166129818746e-12	20.8051458680468
ROPN1	-2.58541864197166	-4.31706806610863	-8.24408152564259	8.23545642334288e-14	2.63226326429521e-12	20.7905072376176
REEP1	-4.09350042518267	2.71992128096105	-8.22458382125295	9.20844397124297e-14	2.90698255014714e-12	20.7876427487711
EFNA4	1.53727010587221	2.62309413234768	8.22509203924097	9.18168970263028e-14	2.90364864299583e-12	20.7845811392219
SOCS2-AS1	-3.03646165254733	0.797305984883543	-8.21298379889901	9.84059413393938e-14	3.0902223015003e-12	20.7736721985887
DERL2	0.867954041517684	5.31462276395386	8.2713428191736	7.04387965776154e-14	2.28297260708785e-12	20.7686246509357
NXPH3	-2.90442966933048	3.06939936094708	-8.22557320534108	9.15643064995312e-14	2.90077664283232e-12	20.7472356312579
RCN3	2.43039232936044	7.08643296651313	8.27110437022094	7.05352085397728e-14	2.28297260708785e-12	20.7434990168954
CSPG5	-2.91856444454751	0.000577033656170168	-8.20457542960605	1.03255652119739e-13	3.21436996208166e-12	20.7248111301415
MROH7	-2.59235257738046	-2.04464934631581	-8.21123231161872	9.93971431927703e-14	3.11589191361812e-12	20.7123499386154
FAM86B3P	-1.6922211112042	0.524163029925765	-8.19976543290843	1.06135831467516e-13	3.29259791357099e-12	20.7017755692384
DMRT2	4.92405695634297	-1.17797534009352	8.20468325966288	1.03191981642221e-13	3.21436996208166e-12	20.699126691473
CASP12	-2.75755917555324	-1.1362279786354	-8.19209288054347	1.10895993324567e-13	3.42840699362552e-12	20.6280319974583
GAPLINC	3.21893732610882	-0.524287612810812	8.18783213103269	1.13630315155803e-13	3.49994178310388e-12	20.6229661506991
ASB5	-5.59210896863776	-1.86140036366018	-8.18943863182923	1.12591577597248e-13	3.47483576229993e-12	20.6161348619558
CX3CL1	-2.57041595919174	5.43933042056723	-8.2359608929854	8.62763444287159e-14	2.74781728588154e-12	20.6137684062255
CALCOCO1	-1.18594616933001	6.25123280875771	-8.24508919095493	8.18804336131987e-14	2.62647237051568e-12	20.5885255989264
SLC25A10	1.53770704498658	1.20230957586301	8.18060353850442	1.18423139115977e-13	3.63603648542566e-12	20.5854217961937
ADAMTS8	-4.93346086282953	0.419475337747839	-8.17346702430694	1.23351642529722e-13	3.77443396279939e-12	20.5541773331207
BBOX1-AS1	3.6772102980759	-0.771138179996153	8.17279723835548	1.23824518840118e-13	3.78244880293383e-12	20.5389084144133
EFNB1	1.44908228058457	6.35051059113482	8.23485260883702	8.68257623661536e-14	2.76041266841755e-12	20.5376513091595
TTLL7	-2.42252417635437	4.33468667823728	-8.20852987786185	1.00945980107785e-13	3.15892211049334e-12	20.5102961966236
POU2AF3	-3.54661833686257	-0.135594189193661	-8.1639158651046	1.30267615603536e-13	3.95903155150339e-12	20.4999556595296
GPN1	0.728596915400026	4.72224453122836	8.21453716582952	9.75350729540212e-14	3.06824805813781e-12	20.4947042930866
NFKBIE	1.72087689435347	4.25210550678221	8.20065475121722	1.05597372881653e-13	3.28157104530487e-12	20.4751385220251
FBN1	1.96858444558923	9.0360891309846	8.21752092577937	9.58836837797864e-14	3.02159988375281e-12	20.4600519559748
ZNF774	-2.07554189541031	1.27277356068418	-8.15557852106446	1.36618395008739e-13	4.1310361566639e-12	20.4429089430815
RNF19A	-1.27520117069364	5.87954751524401	-8.2046808681638	1.03193393329444e-13	3.21436996208166e-12	20.3714282485482
MAMDC2	-2.94993837514458	3.83051340370093	-8.16081572212958	1.32594111292133e-13	4.02291879793442e-12	20.3290054726687
EPHX2	-2.67177248193409	2.92915601849043	-8.13852459551225	1.50581540058833e-13	4.53794553747047e-12	20.2917813966571
EIF5A	1.00982693703268	7.6302476668219	8.19213208005704	1.10871142804305e-13	3.42840699362552e-12	20.2904420546807
BARD1	-1.52334020530993	3.88684702730649	-8.15989208258562	1.3329519398589e-13	4.03735831648816e-12	20.2738547048598
FOXN3	-1.34667087705338	6.41077547224417	-8.187578092022	1.1379544138919e-13	3.49994178310388e-12	20.2620656606895
MIIP	1.28152501953983	5.12744306091935	8.17647959820428	1.21246796099548e-13	3.71636974506152e-12	20.2481465143801
AIM2	3.90777613405396	0.80307768583149	8.11942242595775	1.67908615269073e-13	5.03473140533402e-12	20.2469263802499
CNST	-1.31913142039816	4.95314650683525	-8.17167622989804	1.24619992129797e-13	3.80027394367243e-12	20.2450949627734
HACD1	-3.07738613396807	1.59263488929492	-8.11675028301559	1.70485188659249e-13	5.09494986308164e-12	20.2137201553075
TIMM22	0.894316658327251	4.82020016896288	8.16516638896703	1.29340670795924e-13	3.93753407137811e-12	20.2089387332867
SYNC	-2.62346446832844	2.62798229626303	-8.11288677058555	1.74280040177249e-13	5.19105548242233e-12	20.1450794262264
RNF217-AS1	-1.63516347714966	-1.02629792018935	-8.10177966058789	1.85662956815025e-13	5.48455103566755e-12	20.1431825262161
TMEM41A	0.868948936811741	4.31019803434659	8.14094688814668	1.48515158167357e-13	4.48320757760755e-12	20.1295480716244
FGFR3P4	-2.96354836625164	-4.33447849332071	-8.11065813928156	1.76507061904201e-13	5.23998034272224e-12	20.064936972584
FJX1	2.35162331339899	3.21783851425725	8.10105262392883	1.86433259275494e-13	5.49824798037645e-12	20.0647416740419
NPNT	-3.26496778924593	4.66657735613217	-8.11864266572404	1.68656468309703e-13	5.04871307723086e-12	20.0331078362978
PPFIA4	-3.08149397433805	1.63328639931055	-8.07508505404328	2.16127103515081e-13	6.29119333300148e-12	19.9693669743652
CC2D2A	-1.37487071474504	4.40330026936961	-8.11339231256684	1.73778755907841e-13	5.18473689215225e-12	19.9675142136998
SNHG15	1.67017690152245	3.9524172812928	8.10440453955281	1.82908063188283e-13	5.41208660235826e-12	19.9606087053282
TNS1-AS1	-2.86669830175665	-2.47200721201558	-8.07691441159371	2.13889718148368e-13	6.25279627778911e-12	19.9573905680147
LINC00472	-1.80565799783586	1.65167711657931	-8.06650773459485	2.2693114128361e-13	6.56306821670389e-12	19.9389228831456
PLEKHM2	0.826945070891588	6.77003296858068	8.12643477839961	1.61329359639368e-13	4.85368581827771e-12	19.9098967106724
P3H1	1.33232076917477	7.16629266903265	8.12464196537033	1.62986694146085e-13	4.89533402467913e-12	19.9036701705627
EEF1AKMT4	1.82139216696055	1.20598644303829	8.05681993965907	2.39779423814366e-13	6.87917575746463e-12	19.8990602268786
COL4A2-AS1	-2.42553869976107	-3.51782543860211	-8.07520487155458	2.15979853396453e-13	6.29119333300148e-12	19.8898151403461
CPTP	0.91338088246416	5.09155807884883	8.11204108952634	1.75121808555664e-13	5.20747785938909e-12	19.8838207139938
IRF6	-4.36491568181117	0.953501835432492	-8.04745419728798	2.52885966811188e-13	7.20905925419938e-12	19.8467203354165
C1QBP	0.991750756288097	5.73125439492039	8.10632504645432	1.8091816199032e-13	5.36205547545196e-12	19.8166615893226
LINC00689	-3.58392041127252	-2.26198783732583	-8.04845386120453	2.51453809779369e-13	7.1796469158501e-12	19.8154701622428
VXN	-2.79755251143466	-4.00676815021183	-8.06117149044752	2.33921330521151e-13	6.7326538965887e-12	19.8076774684611
LINC00943	3.48509564187761	-1.90039358817684	8.0454559884881	2.55772975542845e-13	7.27978607056945e-12	19.8074789300492
TPPP	-3.69261024348151	1.2518688451929	-8.04148809020178	2.61603064587777e-13	7.43392163411003e-12	19.8045634289399
LINC02802	3.13772907200604	0.578497009980036	8.03484558691794	2.71659496760991e-13	7.6831647262166e-12	19.7895677286712
PTBP3	0.865141573865684	6.15574964538747	8.09415525414278	1.93900668702689e-13	5.70908520608854e-12	19.7368855685352
GLA	1.08182268051985	4.68760176280046	8.07673298058501	2.14110585832497e-13	6.25279627778911e-12	19.7177731084677
IPMK	1.2823452302875	3.0754697948569	8.03389548633905	2.73128911090088e-13	7.71255827520689e-12	19.6878217579281
UBTD1	1.35401607862652	4.69581226419955	8.06709891382756	2.26169595884212e-13	6.55161070080743e-12	19.6869379751131
NEU1	0.979191529261364	6.05341834803923	8.0838463076328	2.05618272911545e-13	6.04416598619165e-12	19.681177196117
EIF6	0.871699504134876	5.71473408860234	8.07909239976683	2.11255891952618e-13	6.19972078330998e-12	19.6564821318359
SLC25A23	-2.29841600244922	5.13377717260669	-8.06503016747647	2.28845657456868e-13	6.60778016724493e-12	19.6545285782102
SLC35C1	1.13243297403137	5.00300950003196	8.06713819247049	2.26119087835559e-13	6.55161070080743e-12	19.652764976731
FILIP1L	-2.29781415875378	6.69609281832258	-8.07710359406288	2.13659654855347e-13	6.25279627778911e-12	19.651470910756
KDM4A	0.754103687690197	4.14397531334466	8.05081040417596	2.48109497507978e-13	7.09545677801524e-12	19.6364187578656
LBX2-AS1	2.17383760467438	2.73184438162857	8.02083991315577	2.94137361572023e-13	8.25379816955859e-12	19.6349769157765
WFDC2	-6.06100282498134	1.31407858821615	-8.00914709511079	3.14309290635957e-13	8.76497650138934e-12	19.6324921354059
PLPP1	-1.54925405049974	6.09147219811869	-8.07116766496575	2.2099664579362e-13	6.42251354250471e-12	19.6218040393284
MFSD5	1.0508098750982	4.95541500815626	8.05803192518802	2.38133369890729e-13	6.84289976844658e-12	19.5991987302319
CASKIN2	-1.04213169033257	5.38022724467377	-8.06248883118101	2.32176077887774e-13	6.69316600097376e-12	19.5915858787817
NWD1	-4.04067339217552	-2.17036493291523	-8.00131468636785	3.28582873963035e-13	9.10636709896626e-12	19.5599604102017
LOC101927661	-2.64249703925476	-2.68880664751462	-8.0010154974436	3.29140674208437e-13	9.10774911918439e-12	19.5406231829058
NCKAP1	-1.04967219349693	7.24667069753979	-8.05512398322294	2.42101746689525e-13	6.93470674103813e-12	19.5140320597715
GABBR1	-1.99283850878926	4.27194553794102	-8.0295124662588	2.80010376252575e-13	7.88205032430915e-12	19.5137073628537
C2	3.15275685993784	4.40843815920272	8.01951898687891	2.96350227257717e-13	8.30289988274705e-12	19.4905810636948
TLCD3A	1.27074691743313	4.4047150355076	8.02421728459355	2.8855371253221e-13	8.10980661350323e-12	19.4808332728076
BTC	-4.95677507609923	-0.339516936872571	-7.97740106699864	3.76262061647165e-13	1.03161391856197e-11	19.4719279100833
UBE3D	1.14887911065344	1.44129445933521	7.97910897157826	3.72640329555175e-13	1.02324865991636e-11	19.4654799687053
DZIP1L	-1.17735719340432	3.262099105778	-7.99988221357196	3.31262069973334e-13	9.15232692864691e-12	19.4409601870226
DDOST	0.797583544028055	7.84977591076253	8.03698011938562	2.68386793191308e-13	7.60259650665616e-12	19.4202187015994
SEC61B	0.95364724697083	6.51359313149589	8.03869669321848	2.65783310285113e-13	7.54076034291513e-12	19.4180845374316
ELFN1	2.93000437368194	2.41088478224326	7.97283384377085	3.86119593043293e-13	1.05380676147021e-11	19.3932277164683
CELF1	-0.684845880654313	6.62110179055653	-8.03324701378239	2.74136355618756e-13	7.72883489402503e-12	19.3865488619989
POU3F2	-3.41475283096232	-1.86809764443239	-7.96364152165184	4.06742689901416e-13	1.10672278795482e-11	19.3731458226049
BLOC1S3	0.809581606983314	4.14500612422047	8.00502251986676	3.21747409169138e-13	8.95846707113636e-12	19.369111464356
COX19	0.929096063392634	3.87683105942302	7.99575949905473	3.39094426945896e-13	9.33994188873557e-12	19.3529581481045
PRPS2	-1.36726342106157	5.98343047752523	-8.01888743891698	2.97414047725168e-13	8.3197056002496e-12	19.3173141697529
NRBP1	0.727800295190375	7.2138078841778	8.01159533801145	3.09975147765835e-13	8.6575769074598e-12	19.2664724330195
GPATCH2L	-1.24042478257223	5.36337177193409	-8.00350628058118	3.24525411735789e-13	9.00784080160129e-12	19.2626114829719
SZRD1	0.783258105377278	7.05679566748383	8.00455403516757	3.22603223454395e-13	8.96836961203219e-12	19.227391171358
SCAPER	-1.18528965679793	3.77642683240676	-7.96619998825215	4.00895451439905e-13	1.09247056835394e-11	19.2047394978428
CACNB2	-2.93777435479927	1.3003984343815	-7.92913395864342	4.94384326989936e-13	1.31136174071842e-11	19.1950935442669
ISOC1	-1.73387982058762	4.68286483253728	-7.97492827609181	3.81567738273493e-13	1.04297120655213e-11	19.1849065594557
NCLN	0.729265262082595	6.59887141523038	7.99706962776686	3.36585730032288e-13	9.2851057310907e-12	19.1832269699334
FAM13C	-2.46766994246939	1.65027634530448	-7.92740702179879	4.99231701863636e-13	1.32031322214113e-11	19.1797571370322
FAM131A	-1.05780933434393	4.5572444930507	-7.97680672006847	3.77530587219864e-13	1.03351159686097e-11	19.1641445017929
GDI2	0.730531544456355	7.74907302227777	7.9896908749121	3.50958980980034e-13	9.65191025759661e-12	19.1521012080655
STON1	-2.19233235181535	4.03180264770718	-7.95129236596842	4.36177262974882e-13	1.17082253029979e-11	19.1364821560288
PAK1IP1	0.843798564408119	4.05589456534853	7.95558107171195	4.25723059390919e-13	1.14964460511123e-11	19.1045609789289
ARHGEF37	-2.49400993935756	3.15211305263385	-7.92870312428269	4.95589257585892e-13	1.31261609715992e-11	19.0946159400688
KCNMA1	-2.58356749930482	4.77464736412536	-7.96216755092236	4.10149690440616e-13	1.11430213625616e-11	19.0925990634447
MILIP	1.81951609650215	2.04267315575934	7.9127056952428	5.42452138726012e-13	1.42620370960354e-11	19.0787119762372
MAOA	-3.53534305527642	3.6334367601067	-7.93249817525026	4.8507486802093e-13	1.29240378283556e-11	19.0738599908564
ACTG1	0.969071489942802	11.392109158535	7.95507990193577	4.26931778193857e-13	1.15117499470587e-11	19.0644792752238
MRPL48	0.984347092545505	3.95590955866047	7.94726252295213	4.4623230533568e-13	1.1960226408033e-11	19.0620183808076
TAPT1	-0.938400933435838	4.83245134452287	-7.9565079339458	4.23496592910322e-13	1.14535707503393e-11	19.038158091664
DCBLD1	1.98275004240889	3.53965721939368	7.92371813595851	5.09744536653771e-13	1.34415136569688e-11	19.0275889849106
COL1A1	2.27219772049912	12.8766989967713	7.94244057945738	4.58566230194622e-13	1.22724642889847e-11	19.0221533915544
NFATC2IP	-0.899303194268196	4.9618053737565	-7.95728791004633	4.21631920256363e-13	1.14213103387881e-11	19.0155510978756
RUFY1-AS1	-2.26418558168301	-1.78003755273446	-7.89726339005932	5.91849148919871e-13	1.54250684437241e-11	19.0098935671956
S1PR2	1.98445022153723	4.87330658652869	7.94198380128331	4.59751995291362e-13	1.22858614419813e-11	19.0062977736531
CLDN7	2.00676117238505	0.0362367969758355	7.88912799252294	6.19640686815828e-13	1.60560363515818e-11	18.9900733299944
COMMD9	1.07909833871387	5.11986698156545	7.9526635503762	4.32807455115882e-13	1.16351881224631e-11	18.9877360342516
HSD17B6	-3.47816260010571	2.2889737098942	-7.90038206105994	5.81526230174166e-13	1.5178088549131e-11	18.979344188439
CCNJ	1.13931148275205	2.13228443413215	7.89440575574069	6.01467442759429e-13	1.56303082842309e-11	18.9765940165771
MAP1B	-1.58854844462601	8.21041001764148	-7.95473691417297	4.27760955419723e-13	1.15167893267734e-11	18.973372767965
LNPEP	-0.903249556618685	6.08411279643824	-7.95727328753548	4.21666802982416e-13	1.14213103387881e-11	18.9697933041908
ZNF219	-1.6238161523613	4.4728921915509	-7.93909295601574	4.67327267181337e-13	1.24697101604591e-11	18.9664582224521
PRKD1	-1.70424161002941	4.51841496935195	-7.93099991819719	4.89199177248431e-13	1.29953043662839e-11	18.959438792866
CDS1	2.49391241134235	0.673820913001526	7.88114885930071	6.48154406475955e-13	1.67223836870796e-11	18.9457223760596
TMEM53	1.23779492708106	2.59146654313175	7.89327675054952	6.0531004421469e-13	1.57074014512498e-11	18.9319855354888
PELATON	3.03135843272236	0.802076488562339	7.87984905002247	6.52920972266142e-13	1.68211579794601e-11	18.9301709252898
LOC101928847	-3.46603329857641	-1.89363547896473	-7.8822841200535	6.44019497055424e-13	1.66396449592231e-11	18.9208830789241
NME1	1.50991607571963	3.5920752258982	7.90756123893301	5.58436444984444e-13	1.46022451592293e-11	18.9031109056201
LRRC4	2.39669701366629	1.54281784241864	7.87216003433377	6.81836868185202e-13	1.74657384048984e-11	18.8850965868609
TTC7B	-0.97438347151239	5.03905535025844	-7.93162156108153	4.87483753237207e-13	1.2968948337235e-11	18.8797500976208
CASQ1	-4.10627591105574	-0.549094153857517	-7.86732644290715	7.00660679702843e-13	1.78713323581105e-11	18.8692347644684
PPP1R3E	-1.19700320014171	3.24930503928035	-7.89585834706779	5.96559065252145e-13	1.55252548607202e-11	18.8675420413491
ADHFE1	-2.08525535681012	0.415290463246189	-7.86274068206183	7.18995282180108e-13	1.82869566025128e-11	18.8435928821405
S100A11	1.42103462277994	8.19700746324109	7.92575993531912	5.03898844769939e-13	1.33069369448745e-11	18.809822798886
BMP2K	1.30287241877519	3.22269500124713	7.88324571051104	6.40537605077471e-13	1.65735639201214e-11	18.800510383404
SSH3	-1.12637673416126	4.48765012021022	-7.90749372986332	5.58649276628817e-13	1.46022451592293e-11	18.7904932807772
RNF216P1	1.01594536798472	3.02338837466439	7.87266349723338	6.79905263918255e-13	1.74411749460919e-11	18.7692897701186
TMEM86A	1.71350046346761	3.09260623382019	7.87064175899396	6.87694942928722e-13	1.75656097174571e-11	18.7642201730034
KHK	-1.7818971814537	1.68173619372029	-7.85365930094352	7.56719202041586e-13	1.91912705127975e-11	18.7557069389031
CCDC152	2.25221976999783	0.760500935338844	7.84430794508974	7.9761524672033e-13	2.01153853571621e-11	18.7399235617556
SLC41A1	-0.840271928385209	5.37722594449109	-7.90956951096764	5.5214172995715e-13	1.44955393262982e-11	18.7316545511978
RAP1A	-0.984412553641882	6.92311863068455	-7.91478775123575	5.3611271525654e-13	1.41160603484068e-11	18.7269493624701
SLC31A1	0.995567445500991	5.46747133645367	7.90884253807563	5.54412182784999e-13	1.45338667390611e-11	18.7197159891372
ARTN	-2.67509615974619	0.174175494273085	-7.83835877117203	8.24765206726695e-13	2.07708776991803e-11	18.7095973428186
RN7SL417P	-2.6694542195426	-4.18314790691025	-7.85641268455244	7.45079012106593e-13	1.89235294137157e-11	18.6883081223167
SPATA2	0.789137749805436	4.02021273296708	7.87323077650677	6.77735319125689e-13	1.74104183484853e-11	18.6567127478784
LRRC73	2.46629843462447	-0.258402587706813	7.81668547802422	9.31651444344754e-13	2.33969776590277e-11	18.5947965516249
RDH5	-2.92369422188845	0.542860408260701	-7.81295127871079	9.51406577651012e-13	2.38263566255032e-11	18.566950227459
ENTPD1	-1.27607617342802	5.41890526420362	-7.8784776074009	6.57987909186208e-13	1.6927376183096e-11	18.5613779306831
FANK1	2.06727920211145	-0.024631585377375	7.80668091808599	9.85517026580084e-13	2.45094393947399e-11	18.5396759698821
NKX3-2	3.70101896499682	0.116193736924996	7.80239648464244	1.00951844492568e-12	2.50715723489784e-11	18.5168918127778
ATG4C	0.685894085364236	3.93326239657033	7.84550676014596	7.92252494556338e-13	2.00082809575911e-11	18.5164247122405
BCL2L2	-1.06029771305571	5.70889649197253	-7.87171799853745	6.83537283770646e-13	1.74843181673202e-11	18.5059888959802
RNF8	0.74156876559364	4.40879211216556	7.85341483154185	7.57761392173365e-13	1.91912705127975e-11	18.4995582338865
SIX2	4.16912159939286	3.02395351691386	7.81193719944184	9.56842704859778e-13	2.3929074673418e-11	18.4973154270811
PFKP	-1.72255161960859	6.1701149641048	-7.8646800679695	7.11183975420912e-13	1.81139770785119e-11	18.4571279030359
SIGLEC9	2.44893621899815	1.7486789707161	7.79186313285636	1.07101763426791e-12	2.6307420821997e-11	18.4238559493423
NINJ2	2.40285847891169	1.91652839518787	7.79127935037412	1.07453261825549e-12	2.63576530477964e-11	18.4135830471036
WFDC1	-4.77094631485064	2.6476605368348	-7.79341001976994	1.06175875981766e-12	2.61516432998496e-11	18.4100346932039
PKP3	3.57405881349298	-0.53037736722511	7.78118869734553	1.1371276791863e-12	2.7779068685953e-11	18.4014810760192
LNCAROD	3.61776388859353	-2.51421495840024	7.78466684969174	1.11515392874367e-12	2.72794339649423e-11	18.3794218100855
SEC61G	1.21836303067463	6.0171799313998	7.85049884730597	7.70302687452424e-13	1.94813786864731e-11	18.3746871912819
FTL	1.50387491158561	11.7952003409181	7.80989648259316	9.67875770182064e-13	2.41712819430844e-11	18.2713631920642
SH3GL1	0.75451244547101	7.37487473022443	7.83240184838414	8.52868180066613e-13	2.14484983685476e-11	18.2712054242772
KCNH2	-6.66100726913009	2.73311799455492	-7.76226450211605	1.26442065989765e-12	3.04735575976139e-11	18.2668967773748
CDK6	2.19388076996025	4.77755945394838	7.8075408928753	9.80768044324209e-13	2.44591819231953e-11	18.2658839540224
SGIP1	-2.87661700142955	2.79863676489563	-7.78030613826403	1.1427713001485e-12	2.78410763355472e-11	18.260722466481
RASL11A	-2.55682535405024	2.89115031204409	-7.77169787242141	1.19929447457098e-12	2.91326980218472e-11	18.2460102602408
FAM24B	2.23838422602458	-0.140111164178478	7.74733857500431	1.3746963583437e-12	3.28224772323047e-11	18.2182291977149
CDH3	-4.79631575194717	2.56808971559683	-7.75885626515561	1.2888023842241e-12	3.1019483961775e-11	18.2133612049255
PLXNA4	-3.56329305670373	4.77900174165844	-7.79687852540662	1.04128543769105e-12	2.57890734575114e-11	18.2119498884881
FAT3	-4.25901271512391	2.25412257478744	-7.75286243592833	1.3328162109041e-12	3.19501704247613e-11	18.1880596892799
SLC5A6	0.977220128960678	4.51405572612272	7.79418583006972	1.05714507158406e-12	2.60738215661261e-11	18.1712070631619
TMEM119	3.5591004466427	4.81835643607221	7.7739787934172	1.1840532806807e-12	2.88076789360727e-11	18.168980090408
YKT6	0.867309914193016	7.02281594935959	7.81312575487785	9.50474362986286e-13	2.38263566255032e-11	18.1610041144135
MICAL1	-1.92172336797653	6.58236368634463	-7.80718850932352	9.82711239654847e-13	2.44736044975709e-11	18.1370231560124
MAGEC3	-3.13831592140447	-4.28169925637713	-7.74953153098219	1.35791622016646e-12	3.24650609917397e-11	18.1292343712634
FNDC10	2.99865888596835	2.78098692203719	7.7448631591048	1.39388481908752e-12	3.31922293373948e-11	18.1236182692976
SIN3A	-0.862534456989947	6.28847398871469	-7.79888870326353	1.02959969615252e-12	2.55349269041644e-11	18.0841190500055
ROCK2	-1.02552966300788	6.20057203454567	-7.79619373347327	1.0452962727229e-12	2.58526999533715e-11	18.0751976064259
ZBTB47	-1.23661342926158	5.73175475559525	-7.79240554379014	1.06776196482196e-12	2.62634290688925e-11	18.0750916204663
TLE2	-2.8287149543508	4.90434585490763	-7.76978131444403	1.21225118557644e-12	2.93345155311351e-11	18.0669485548329
MYADM	-1.27875443997192	7.29301970172456	-7.79487983126823	1.05303473713164e-12	2.60082174538671e-11	18.0661525920644
SMKR1	3.0938027507443	-0.439829544059494	7.71848041738278	1.61562856419025e-12	3.81684265935381e-11	18.061624272979
TMIE	-3.37643889313702	-0.0441023286131305	-7.7162255214084	1.63612810555504e-12	3.85005420744193e-11	18.0496988536351
SMG9	0.910267141305095	5.69499140312175	7.78803102297653	1.09430078884666e-12	2.68058844874447e-11	18.0358221132284
SEC61A1	0.683374270781783	8.72051708453041	7.78033494633861	1.14258664623275e-12	2.78410763355472e-11	18.011081602411
TXNDC17	1.15974012286886	4.44336322355437	7.76944333701694	1.21455039614873e-12	2.93505433333462e-11	18.009991325351
ALDH1L1	-4.40037475426744	0.80888659963915	-7.70521410736392	1.73999614682292e-12	4.07841449786689e-11	17.9760356055751
ASPHD2	1.69928134190974	1.70289947910569	7.70964007878882	1.69748422713093e-12	3.98397770637234e-11	17.9721526392326
GNB1	0.701969938318145	8.80188614176102	7.77149467549892	1.2006616383997e-12	2.91326980218472e-11	17.9654806745831
FBLN2	3.06720673448437	7.07917045228869	7.76986856767345	1.21165831560539e-12	2.93345155311351e-11	17.9527195344489
ATAD3A	1.17672821849483	4.95961772288204	7.76314421909542	1.25820194881103e-12	3.03644941374571e-11	17.9455299991052
BCL2L12	0.94627166022209	4.00587427091406	7.74212814282348	1.41539433324793e-12	3.36597291637515e-11	17.9201859189115
PGM3	1.04317859765076	5.02651373997328	7.75717409857369	1.30100736170342e-12	3.12712640786917e-11	17.9196055749378
SFXN5	1.00938741575255	4.05260701318803	7.73674351449817	1.4587074803479e-12	3.45979944842834e-11	17.9114455035396
FAXDC2	-2.08487073532733	5.12415831142128	-7.75006656188646	1.35385315018728e-12	3.24111359626277e-11	17.8987079308505
ZDHHC9	1.18226135256178	5.3968016641731	7.75394343742157	1.32476957344884e-12	3.17997901225049e-11	17.889705417114
ARMC3	-2.69348700802654	-3.25892460138512	-7.69718519332835	1.81982443917603e-12	4.24886354412309e-11	17.8732120872897
RIN1	2.16625225021829	3.60494258697483	7.7172461421626	1.62681778356683e-12	3.8382196943601e-11	17.8681103822148
EPS8L1	1.97052030882552	0.591337200850705	7.6828068026468	1.97195389970064e-12	4.56246520974608e-11	17.8625064082057
TMEM234	1.20862285042662	2.72883123063652	7.70229781103067	1.76858226552513e-12	4.14000634505628e-11	17.8566147829372
RBM20	-2.93202335522763	0.807045693678429	-7.68104703507029	1.99141772726498e-12	4.60156073035933e-11	17.8501117732571
WDR81	1.01386001897289	5.62131291214781	7.74604589959271	1.38468378950533e-12	3.30169747734309e-11	17.8152835532623
LRRC8C-DT	-1.53082711505898	1.0728065103382	-7.67618953071688	2.04613721262709e-12	4.71584657578617e-11	17.8141193557822
LINC01592	-3.84494104209719	-2.68034112245875	-7.6787697568546	2.01688821106905e-12	4.65441731179912e-11	17.8067068296708
LONRF1	-1.70437336058585	4.26408095390857	-7.71631010115304	1.63535454881056e-12	3.85005420744193e-11	17.7891361187472
CA3	-4.68998465268529	-0.410642583542988	-7.66792428093705	2.14268892132578e-12	4.9131144563034e-11	17.78892109653
VASN	2.02512026210685	6.59602760429509	7.73960707245889	1.4355124401451e-12	3.4092945118201e-11	17.7663603263987
SLC52A2	1.15912578121802	5.41921771462277	7.7351358548347	1.47189202689689e-12	3.48645917229699e-11	17.7602818800908
TCTN3	0.83053690351568	5.33124343912176	7.73027178151137	1.51250605213451e-12	3.57793483124325e-11	17.7542633954769
KLF8	-2.49573841744744	2.75119490497627	-7.67547998183291	2.05425394276992e-12	4.72847592398042e-11	17.718789430315
HOXA11	3.78470630415759	1.2735546144407	7.65279525919431	2.33125662114146e-12	5.30479219209232e-11	17.6948192208795
ZFAS1	1.45043126544816	3.76869539477949	7.68999249046259	1.89441391823703e-12	4.40580233046798e-11	17.686719677744
TPBGL	2.29973703422961	1.15247533357683	7.64337547786027	2.45687424653932e-12	5.56240051953239e-11	17.6424845130972
ZNF397	-1.0229973426547	4.49992056416455	-7.69753455780269	1.81627652381651e-12	4.24610878077625e-11	17.639232033769
SYNPO	-1.56342410737035	7.04502403379799	-7.71455166740304	1.6515117864258e-12	3.88116092298835e-11	17.6215292152459
GNB5	-1.13145372944882	4.61762336512777	-7.69671034753438	1.82465767110179e-12	4.25460815351447e-11	17.6150977471383
BCO1	-3.62055485982541	-3.22238114383163	-7.64897537648854	2.38141087777972e-12	5.41205050056631e-11	17.6145851889895
RAPGEF5	-1.78064539916673	4.4803923313422	-7.68420791492455	1.95659182733388e-12	4.53277106665683e-11	17.5952883394666
DNAI4	1.38351032959406	1.31179132210418	7.63686919129757	2.54753083592099e-12	5.74588370049048e-11	17.5933770988346
NEFH	3.26537901287661	1.02680513114846	7.63248649056664	2.61045783609605e-12	5.8656791302053e-11	17.5879796900567
PSMA3-AS1	-0.895631435699976	4.63835541216022	-7.68712506199269	1.92498702650025e-12	4.4653224284833e-11	17.5554443688397
ZFP28	-1.8452240814237	2.2728308256149	-7.63784191985043	2.53376941461379e-12	5.72204274224684e-11	17.5507964472677
GLMP	0.985685249201879	5.34187227354474	7.69391540060478	1.85336494371007e-12	4.31593335138511e-11	17.5390460131396
MGC27382	3.01136506983792	-3.75692476180381	7.6337150696599	2.59266416335378e-12	5.83300641318653e-11	17.5287255820472
RIPK2	0.995238202500454	4.26762187716071	7.67253045110537	2.08833773751475e-12	4.79578946667819e-11	17.516145412922
PBX1	-2.20909314719086	6.52886668292045	-7.68942882948841	1.90038555494427e-12	4.41396546446964e-11	17.5015723859626
HOXA1	2.07648408811209	0.22051532898815	7.61283729704104	2.91204154546144e-12	6.43844845273356e-11	17.4917842546536
EPM2A	-1.39288949815112	3.41372444806069	-7.64178610795949	2.47872061297518e-12	5.60478427632509e-11	17.4552589935711
LONRF2	-6.37784224654874	2.07514321332582	-7.60492516631643	3.04300489749088e-12	6.69498414931398e-11	17.4346535162666
ZSCAN5A	1.08774900309562	1.74838636714129	7.60546022184138	3.03396754015772e-12	6.68330122390271e-11	17.413343495362
MTMR11	-1.74055845105759	4.11440583735986	-7.64587068709352	2.42296099498664e-12	5.49950805077285e-11	17.4094069951814
GFPT2	2.62926816968919	5.83505978352211	7.66430298891061	2.18640077914291e-12	5.0005551493382e-11	17.4093042249701
CDC42	0.641058841515682	7.86441669317837	7.67248674243108	2.08884700991337e-12	4.79578946667819e-11	17.3967082685181
RPP40	1.34874677900055	1.94154617071163	7.60404491136885	3.0579308923329e-12	6.71957828804182e-11	17.3815499085691
TAGLN2	1.39515674113855	9.2653480740612	7.65866699600492	2.25619513242045e-12	5.1470527887317e-11	17.3622942516052
EHBP1L1	-1.17261249330084	7.11247052669286	-7.6643893709245	2.1853478666475e-12	5.0005551493382e-11	17.3454127950361
NEK9	-0.793857569042179	6.73165386087929	-7.66218309745757	2.21239826886493e-12	5.0535685807665e-11	17.3263805069997
RPIA	0.800685812026141	4.21023799378338	7.63453313295872	2.58088272771207e-12	5.81379499881973e-11	17.3070142565959
NAIF1	0.609411911821668	3.35901206413862	7.61377289500517	2.89692922422909e-12	6.41294295304343e-11	17.3049399069814
TXNDC16	-1.57892280666906	3.62261917722103	-7.61563892187276	2.8670196505167e-12	6.36554467148527e-11	17.2951312291704
FAM20A	2.86699346074765	4.53922926904753	7.62110816246309	2.78110666437372e-12	6.21795805472384e-11	17.2950387291011
ARMC6	0.760505774065404	5.05051105144166	7.64476761023231	2.43789572737374e-12	5.5264106558203e-11	17.288543808718
SPATA4	-2.50498297927875	-2.99306385678456	-7.58105164789586	3.47456121473868e-12	7.55180086563386e-11	17.283751945755
RALB	0.75742634263553	6.3004625932866	7.65281804818641	2.33096056858132e-12	5.30479219209232e-11	17.2774777590011
CCDC146	-1.91231836699704	2.69677904370224	-7.59557358600454	3.20533255214549e-12	7.01768229456908e-11	17.2743416528638
TMEM60	0.950740208428501	3.87795443018674	7.61573093707382	2.86555272565492e-12	6.36554467148527e-11	17.2563004011169
ALDH16A1	1.1765146556385	4.62497649411894	7.62924016969292	2.65805890741096e-12	5.96516323764529e-11	17.2539743110801
KRTAP5-1	-2.18078650894165	-3.41422152558603	-7.57893599801091	3.51560945006984e-12	7.61333249386502e-11	17.2438674512838
OXCT1-AS1	-2.43040209573333	-0.325342591022893	-7.56428771936515	3.81329499957923e-12	8.19858424909535e-11	17.2312717059657
AMIGO2	-2.68797085564083	3.77467720452254	-7.59668023883872	3.18568425895698e-12	6.9831912527332e-11	17.2263223415608
MME	4.63784499820301	4.13131680960253	7.59076841482286	3.29204817159517e-12	7.19874582498451e-11	17.2104975227155
MIOS	0.785232977553799	4.34716977799589	7.61683114427166	2.84807047839781e-12	6.34394431654052e-11	17.2066067918429
GDPD2	-1.87476401422691	-2.46695710886433	-7.56261492066076	3.8488392511132e-12	8.26509420499531e-11	17.1948398325577
TLN1	-0.967690526548038	9.39981936232706	-7.62437563352885	2.73100187197978e-12	6.11355737409106e-11	17.1791891058851
CDH1	-4.80118457419144	0.348639935715578	-7.55311070464113	4.05710441732406e-12	8.67079133576136e-11	17.1623628857736
MPDZ	-1.55714618323458	4.83397011427131	-7.61015925138652	2.95573185763914e-12	6.5269985146955e-11	17.1520192713745
STK38L	-1.33186085790035	5.78015328201599	-7.62468553302222	2.72629641929566e-12	6.11065263679881e-11	17.1458684227673
ACP2	1.09155106183045	5.65426010282813	7.62008944550019	2.79691349246009e-12	6.2455113117437e-11	17.1221374459443
GALC	1.04521083961306	5.00271738600182	7.60735430668148	3.00218857705161e-12	6.62143214946032e-11	17.1201429880974
LPAR5	2.09275492170751	1.8745486078228	7.55220364620535	4.07755462524437e-12	8.70412285538771e-11	17.1198467146808
RPTOR	-0.923367037675635	5.60102952750349	-7.61775422789404	2.83348424346841e-12	6.31930422507862e-11	17.1067112696948
MXI1	-1.21093318559306	5.31385414084625	-7.6144454753275	2.88611333219538e-12	6.39689717671142e-11	17.104274293185
PGLS	1.17108575241781	5.71112636562781	7.61555125930569	2.86841787661597e-12	6.36554467148527e-11	17.0943921473072
IER5L	1.81500708938156	3.36064404019741	7.56604863992282	3.77622945437188e-12	8.14251924518412e-11	17.0479521443047
CCDC88C	-2.19236314032713	3.89306868104442	-7.56737670558601	3.74851125431271e-12	8.09813919290136e-11	17.0338394509753
ZNF233	-1.87766465409747	-0.277094637403135	-7.52012623951048	4.87025285490267e-12	1.01309169305406e-10	16.9942457613556
SLC1A5	1.4685776905746	6.42243797551229	7.60018250857357	3.12428521168428e-12	6.85698385932814e-11	16.9928768814904
DUSP26	-4.35877490142437	-1.40392417491368	-7.52052813520743	4.85943437877593e-12	1.01201530599107e-10	16.9828747873864
SNAP25	-3.6076768457707	2.0315349369565	-7.52715384471749	4.68447066213904e-12	9.83574279189872e-11	16.9795212220425
KDM7A-DT	1.83348444394633	2.15374337879446	7.53201876482387	4.55998868739513e-12	9.60812657505077e-11	16.9791763211037
SERPINI2	-3.83007256439588	-3.57472168324878	-7.52253269821781	4.80582857796735e-12	1.0055228965173e-10	16.9550713502675
SOD3	-2.85007444888165	6.05718621106057	-7.58591390240569	3.38201298860645e-12	7.3685145684936e-11	16.9542719645692
XKR5	-3.72172345766537	-0.83890749553337	-7.51234841229922	5.08438038565392e-12	1.0551854710088e-10	16.9489765905571
PLAUR	2.47751564030242	5.44601491248489	7.57928203883739	3.50886280167455e-12	7.60791038655699e-11	16.942351735271
GLYR1	-0.702226706677026	6.52032004890104	-7.58914637823023	3.32184126527691e-12	7.25504698266507e-11	16.9257914008489
ARFGAP1	0.928329607246337	6.9851883354535	7.58748916701531	3.35255619544774e-12	7.31322203656611e-11	16.917073685085
TANC2	1.97741581557656	4.79000232674688	7.56496485620719	3.79899953530307e-12	8.17765434183906e-11	16.9145426492884
DDX24	-0.668376309780267	7.42509570329574	-7.5854616322368	3.39051751009977e-12	7.37807881961153e-11	16.9111396222839
TESMIN	-2.19370087424194	-0.188546476667158	-7.50048404132119	5.42909127110554e-12	1.11895443197924e-10	16.8900451489891
GNG12	-0.997019285743366	7.4860738799415	-7.57966761788491	3.50136039072321e-12	7.60083452373581e-11	16.8802663597456
ABRACL	1.68928381728595	4.15870104812692	7.54558519153809	4.22989338316364e-12	9.00786440065407e-11	16.8713248101446
GJD2-DT	-2.9631045056943	-4.27691802619502	-7.51034342749154	5.14107315914474e-12	1.06448709949913e-10	16.8678166286303
CEP68	-0.770641673123438	4.99193069419246	-7.56595763716967	3.77813619541196e-12	8.14251924518412e-11	16.8670496460746
EBF4	-2.10665308016935	3.12739368903992	-7.52427982355211	4.75958491891713e-12	9.98176809135709e-11	16.8654573292931
P4HA1	1.33650850210303	6.21029230524497	7.57234331500197	3.64662660060157e-12	7.8875345688042e-11	16.8478091018547
EBP	1.30847782035634	3.73844065278636	7.53824141595352	4.40552885258551e-12	9.33753402549772e-11	16.8265943049934
HEY2	-2.4443277663298	2.9944896287163	-7.51749053698648	4.94179566838594e-12	1.02678259710114e-10	16.8093848451433
MRPS24	2.17319579547326	-0.867445549611601	7.4817933166158	6.01962988667922e-12	1.21963823161633e-10	16.7904652767388
EMILIN1	-1.59107471658525	8.83679525181888	-7.5558599414889	3.9957394773076e-12	8.54983348062084e-11	16.7850215273556
KYNU	2.62083503236686	2.33027016507139	7.49969619236289	5.4527839059952e-12	1.12254728149713e-10	16.7803774861272
LIPI	-2.81910387639982	-3.76354948158802	-7.49323430827204	5.65101156065937e-12	1.15015083194305e-10	16.7802699864808
PKD2L1	2.8917868817926	-2.24019141904926	7.48358054641273	5.96051663002314e-12	1.21039664431421e-10	16.773349951762
HMGB3	1.69662070451002	4.83230943133544	7.54364147491529	4.27569347426059e-12	9.08382223779226e-11	16.7691500603821
R3HCC1L	0.640479066499574	3.82451864311787	7.52179367385782	4.82552300697202e-12	1.00729281767189e-10	16.7621684294096
PNMA1	-0.99734726613856	6.3468972261573	-7.55804619152784	3.94759758645092e-12	8.45691425599181e-11	16.7594572911811
PCNP	-0.673294019124905	6.98865994164828	-7.55861223769664	3.9352269649584e-12	8.44049697472119e-11	16.7585792575929
NUP153-AS1	1.76811567355085	-0.367203147727113	7.47285271126114	6.3241689709679e-12	1.27271238853452e-10	16.7425410519832
SMPDL3A	2.21029992533694	3.19379951589279	7.49844952695701	5.49048361416417e-12	1.12771891965152e-10	16.7394775296254
BID	1.24535650299114	4.39715381633305	7.53037136132742	4.60177073842512e-12	9.67342920406809e-11	16.7377877546054
GNAZ	-3.1972314036135	2.99718340674813	-7.49337620410349	5.64658303713685e-12	1.15015083194305e-10	16.7283145640419
SGCA	-4.92712627827857	2.13048178813389	-7.48326902389353	5.97077883652127e-12	1.21110899680614e-10	16.7233167009956
NOS1AP	-2.9592878196963	-0.817209991891795	-7.468656729675	6.47230470290016e-12	1.30106385232851e-10	16.7205546624198
LIPA	1.06840974188219	6.38794414035986	7.54952361506558	4.13857582271528e-12	8.82387670357998e-11	16.7153138665854
HK3	2.63910548930228	2.64216915430866	7.48523472895255	5.90631617750482e-12	1.20075006098457e-10	16.6979349993491
SLC39A7	0.984021294995836	7.8351301443993	7.54490746181613	4.24580740591962e-12	9.03102877764469e-11	16.6965538726015
MARCHF5	0.601994146193144	4.92222441469667	7.53137010264819	4.57639527514045e-12	9.63137836602623e-11	16.6939957468961
ZNF852	-1.13475107797167	0.69379796372352	-7.46513767260568	6.59918639199562e-12	1.32360191493147e-10	16.6872076538996
SLC29A3	1.37488677643846	3.48319839747297	7.49580496560106	5.57131264145813e-12	1.14040190609573e-10	16.6804898257086
RFX5	-0.807795973480357	5.32261443641647	-7.53707405634857	4.43410511103891e-12	9.38700575514034e-11	16.6788620907346
SLC38A1	-2.05953997726937	5.7173242621495	-7.53453994090316	4.49677187009155e-12	9.49724574824637e-11	16.6615856013485
SPSB1	1.47408078026614	5.42566257147563	7.53270124884204	4.54278951210234e-12	9.58314808723612e-11	16.6602862027544
LINC01121	3.91820582398662	-2.02158014815657	7.46214804110657	6.70891133882288e-12	1.34410602476462e-10	16.6591960760146
YAP1	-1.6374150043272	6.79426045845592	-7.53896542936425	4.38789713642667e-12	9.31116965127415e-11	16.6586858956004
NPTN-IT1	-2.99918763430492	-1.38482467221764	-7.4571687836037	6.89568122672242e-12	1.37661591841664e-10	16.6562416526565
CCDC6	-1.03354344237325	6.35388158553666	-7.53652473459665	4.44761560017067e-12	9.40450416587975e-11	16.6408136944919
ABCA12	-2.41990110994238	-2.05880198797203	-7.45700558743697	6.90188896690959e-12	1.37661591841664e-10	16.6329801206848
ENTREP1	-2.31134378538514	0.469680757818996	-7.45250021285761	7.07546803431751e-12	1.40810452079187e-10	16.6274644118745
PHETA1	1.3343672384197	4.49438695243383	7.51122233594647	5.11614459211266e-12	1.06055015816384e-10	16.6224664734403
DIPK2A	-1.21832567719807	5.20104252305983	-7.52134227932819	4.83759160861399e-12	1.00863785039602e-10	16.6174968345189
TOM1L1	-2.52795009864006	1.18451655744633	-7.45574954491566	6.94985243419516e-12	1.38464226663948e-10	16.6159670695793
MEN1	0.639918299688416	5.36561427817107	7.52336185237334	4.78382697581223e-12	1.00208880260852e-10	16.6015559334678
TARBP2	0.975017723319096	4.428338238088	7.50659224366112	5.24882716335753e-12	1.08554463513453e-10	16.6008603902937
TSPOAP1	-2.57487401535393	4.16333436239378	-7.49759290939576	5.51653755038229e-12	1.13177385372889e-10	16.5830601506634
PYGB	-1.25516208113138	7.67273863556297	-7.52183489845552	4.82442230199384e-12	1.00729281767189e-10	16.5722699679106
COL4A5	-5.11546690980748	3.16287931776003	-7.45159272898451	7.11095002853462e-12	1.4133966235741e-10	16.5602885904088
TUB	-2.76098453216189	4.01789843716676	-7.47520634008458	6.24255039754475e-12	1.26195232444617e-10	16.556554512425
ISYNA1	-2.11013591964917	5.23509976095757	-7.49908486778703	5.47123849924559e-12	1.12505478818776e-10	16.5248861867287
LINC02762	-1.83444526844928	1.81264035748935	-7.44315218795657	7.44952099249643e-12	1.47599293830335e-10	16.5200974967014
ADAMTS14	3.37239031267246	3.53309167255946	7.45141742088558	7.11782472303506e-12	1.4133966235741e-10	16.502145707584
PHKG1	-2.79722946778537	1.44642719774766	-7.43868015685257	7.63532147728218e-12	1.50947022501816e-10	16.5019189595251
AGMAT	1.87115078395806	0.138968684197216	7.4274792976477	8.12105677688346e-12	1.59844861763224e-10	16.4998750760239
EMILIN2	2.15431935393445	6.17785734726474	7.50416148699599	5.31984216401748e-12	1.09896416869813e-10	16.4952629044041
OGFOD3	0.97887326654715	5.11188580733124	7.49510026515469	5.59304932117638e-12	1.14277622384627e-10	16.4739856619271
DPYSL3	-1.33986627766492	9.15705982510953	-7.49698492806757	5.53510346253416e-12	1.13428503070514e-10	16.4715559154216
CCDC167	1.12391353827218	4.04169496563253	7.4745734814381	6.26439346670681e-12	1.26494188346306e-10	16.4661247095044
ACTN4	-1.23087554246569	9.12108371711208	-7.49362569551715	5.63880481907133e-12	1.15015083194305e-10	16.4573441101938
FKBP15	0.575307541500958	6.15226404587756	7.50115263063357	5.40906503806992e-12	1.11610984116952e-10	16.4472127923377
RUNX1	1.79543137372709	6.12144216513532	7.49501585841174	5.59565849387668e-12	1.14277622384627e-10	16.4338918041477
SIX1	2.66439878819951	2.79660730926909	7.43229801179976	7.90845031505858e-12	1.55831233625621e-10	16.4299194684267
VPS13A	-1.46704611181676	4.47461857219459	-7.47402948309917	6.2832299823125e-12	1.26731829935709e-10	16.4224253804292
ZFP57	-4.24058841955443	-1.71377306510227	-7.40952653861913	8.96413130490637e-12	1.75093505913155e-10	16.4041794993222
PRR5	2.19616448237978	2.8169351489866	7.42104272121474	8.41389207013449e-12	1.65065097056435e-10	16.3800715395871
HOXA11-AS	3.09765505681182	-1.35598167023234	7.40291500202884	9.29596416653256e-12	1.80983641118453e-10	16.3619521001446
MEF2A	-1.32759946077394	5.98804431409317	-7.48096533011486	6.04721217143306e-12	1.22384380864522e-10	16.3534107805388
ATL2	-0.914016942222448	5.20682049590159	-7.47290053142499	6.32250020925364e-12	1.27271238853452e-10	16.3434852914107
TOB1	-1.29504200404208	4.98085282519325	-7.4671391637694	6.5267225659121e-12	1.31053373269171e-10	16.326937687345
LINC01615	3.46509748380574	0.744276969338365	7.39639257288869	9.63522858958808e-12	1.86777604151248e-10	16.3156542133562
CNR1	-4.70813252502931	0.537688147223509	-7.39085848820226	9.93267099148317e-12	1.91921038306341e-10	16.302369904973
PLBD1	2.39386396165413	3.70130904136675	7.42591492930008	8.19128702471647e-12	1.60874006177646e-10	16.3010947811762
BMPR1A	-1.00650777678589	5.06793138626866	-7.45967967809693	6.80086419717999e-12	1.35949047847976e-10	16.3009597413857
RYR2	-4.64312931464868	0.96373759607472	-7.39211936035113	9.8641132282386e-12	1.91008006798646e-10	16.285606866655
COL5A3	2.46891920498593	6.4379763162873	7.4613044920793	6.74019644927929e-12	1.34886676933066e-10	16.2616987062013
MEIS2	-1.84226769917529	4.72777263161416	-7.44131292633403	7.52538917936466e-12	1.48937917632657e-10	16.2569847653031
DAND5	-3.09058667748429	-2.29894797898586	-7.38024934276274	1.05285138723101e-11	2.0126522627334e-10	16.2384885408873
RELT	1.09415122339393	2.99070653875202	7.40649704637977	9.11470069003124e-12	1.77647497905381e-10	16.2262859496201
MRGPRF-AS1	-2.75409627626718	-1.76756159992451	-7.37375594385884	1.09105099491441e-11	2.08123780742663e-10	16.2090653115545
SLC25A33	1.08188691557655	3.0793644029236	7.40087158319777	9.4009610894373e-12	1.82433585816775e-10	16.1866117358271
MORN2	1.12586121884422	3.12543925928642	7.40104953051644	9.39177117329678e-12	1.82433585816775e-10	16.1842719013826
TK2	0.774777722168452	4.69647961923405	7.43371681567577	7.84690765735973e-12	1.54788670191548e-10	16.1734526626584
SPTLC1	0.615584530060074	6.22581677259323	7.44826335665055	7.24264097805984e-12	1.43659065683176e-10	16.1612484873408
NEXMIF	-4.54535779097183	-0.104001737625091	-7.35976617579733	1.178072001296e-11	2.23534487357023e-10	16.1416999037398
ASIP	2.25494642589248	-2.44176025629511	7.36048391539794	1.17344483957284e-11	2.22892366720133e-10	16.1209009909533
ZFAND2A	1.04963614333408	4.11061394948098	7.41559843589865	8.66972214315455e-12	1.69898128687327e-10	16.1202419691483
LAMB2	-1.22725595634721	8.81333103917863	-7.43376282992235	7.84491967846827e-12	1.54788670191548e-10	16.1163007933089
KCTD14	-2.29695206366822	-1.71366587683419	-7.3540925374777	1.2152900859356e-11	2.30109467063476e-10	16.1062802651988
PDE3A	-2.53043478638977	4.69222822414302	-7.41103840840911	8.8899128896061e-12	1.73833182141251e-10	16.0922942209161
RAB3D	-1.65276583867174	3.27588497493966	-7.3850061026168	1.02571079849889e-11	1.96706099763461e-10	16.0886633638005
MYBL1	-1.66027047000944	3.85388272241036	-7.40245574224504	9.31946073902612e-12	1.81244306411581e-10	16.0852771490002
TP53RK	0.768901728151318	4.35655083652971	7.40803016082821	9.03819289438713e-12	1.76348026974163e-10	16.0664705738112
SNX19	-0.851364267321118	6.23518338513135	-7.42686477950463	8.14857340743114e-12	1.602106028165e-10	16.0471030830543
MACO1	0.671094064454058	5.23066047710868	7.4127882387881	8.80477178324398e-12	1.72356291315882e-10	16.0089729419664
ADAMTS5	3.34025571105739	5.01949891333359	7.38562862601317	1.02221049278674e-11	1.9624471462697e-10	16.001126828406
PITPNC1	1.29454091183152	4.34712552463461	7.39180889150807	9.88095086274238e-12	1.9112764824146e-10	16.0009821647078
MYO3B	-3.42343818193836	-0.471371397146311	-7.33317018495346	1.3628692236771e-11	2.55356405953544e-10	16.000901666982
RPL5P30	-1.66814686754854	-2.47808587070228	-7.33668350449264	1.33690420907565e-11	2.51466460634862e-10	15.9977797579178
ADAMTS9-AS1	-4.17800570934059	-0.120228288604393	-7.33119425109087	1.37769078862926e-11	2.57788804124658e-10	15.9900114540464
RNF112	-3.14112692689812	2.64429697330849	-7.35238184974083	1.22673844618809e-11	2.3203214217931e-10	15.9859706080738
FBXW9	0.942187934719229	2.89039308748795	7.35804195386965	1.189261705727e-11	2.25419150585526e-10	15.9724699636357
PTRHD1	1.13494685988852	2.60460098736911	7.34587011159237	1.2713010256153e-11	2.39954723055873e-10	15.9585000950464
MMP17	2.70987902810473	2.52929276272556	7.33681624500172	1.33593285028606e-11	2.51466460634862e-10	15.9122780602187
DNAJC16	0.720270922826357	4.30185650645139	7.37601415499344	1.07761327452788e-11	2.05779378333966e-10	15.9038328512079
EDNRA	-2.21147372448288	5.21171087954101	-7.38390962225141	1.03190491873976e-11	1.97682554464985e-10	15.8957020998779
CHRDL2	-5.41603093143731	2.4504346869407	-7.3310569518592	1.37872658053398e-11	2.57788804124658e-10	15.8924571829114
C1orf226	-3.27666330059307	1.71150426273076	-7.32271976154101	1.44308766311693e-11	2.68702023752334e-10	15.8806407668669
VLDLR	-2.50024758809981	3.71731958899156	-7.34937288711847	1.24713464417981e-11	2.3564142576173e-10	15.8724426379347
SNRNP40	0.677299904020862	5.39093627188068	7.38738681111147	1.01238832310564e-11	1.95195000232336e-10	15.8585318253016
SLFNL1-AS1	-1.8834897383925	-1.1738602112627	-7.30439160514319	1.59520982549662e-11	2.95798421726783e-10	15.8491452525396
CLTA	0.858878331146624	7.08403399472752	7.38901573640064	1.00337163356726e-11	1.93664766001017e-10	15.8375188289889
INTS15	0.701258345365513	5.15990589147423	7.38112078606998	1.0478265902348e-11	2.00518448127003e-10	15.8366610691481
RHBDD2	1.05289836260717	5.98968629632121	7.38599120986778	1.02017721663255e-11	1.96161880345629e-10	15.8342537371899
DLX6	-4.46049148735829	-0.513522443856596	-7.30112096192477	1.62397685003667e-11	3.0077245258759e-10	15.833025994923
EIF2AK1	0.712851588508071	6.99654871213499	7.38620654860067	1.0189715474844e-11	1.96161880345629e-10	15.8206938699689
GLUD1	0.63245243795914	6.80833790867053	7.38590058550843	1.02068503910809e-11	1.96161880345629e-10	15.8172829470173
LINC02328	2.28456402515082	0.832313229305137	7.29979516726983	1.63578352380531e-11	3.0238385943663e-10	15.8050989883598
APOC1	3.30119717731046	2.64945161104558	7.32000790956716	1.46465629002842e-11	2.72435186063274e-10	15.8013778826506
NPL	1.9461716709224	4.23430475354507	7.34177726210625	1.30012584101172e-11	2.45137291852588e-10	15.7588805710877
NDRG2	-1.6558845136928	5.20424935712625	-7.36163792225831	1.16604279477135e-11	2.21721244464953e-10	15.7573177940992
CTPS1	-1.01503473107124	5.64506417894421	-7.36399223795667	1.1510846701256e-11	2.19342180871649e-10	15.7177791563572
SLC25A39	0.753420837285043	6.77826194591122	7.36164008277844	1.16602898015189e-11	2.21721244464953e-10	15.6868230809563
DTNB	1.02307023325052	3.10024533569401	7.30096188467237	1.62538902770272e-11	3.0077245258759e-10	15.6610583412319
VWC2L	-3.39065148527656	-3.58729746636113	-7.27187238392997	1.90513635684241e-11	3.48581632801442e-10	15.6335086286182
SLC25A21-AS1	-3.15245721143342	-0.562992674726185	-7.26309951368551	1.99849045619265e-11	3.64176141971446e-10	15.6325213334443
NT5C3A	0.746060848422806	4.2048621597637	7.32369120535938	1.43543799592537e-11	2.67555495893324e-10	15.6215587261822
TMEM104	0.955365909049475	4.97541342266489	7.33604992799579	1.34155018322184e-11	2.51888338590061e-10	15.6168632695189
B3GAT2	-3.26758225204713	-0.999557267033856	-7.25930037415774	2.04030841312817e-11	3.70666364293832e-10	15.6125957802346
PHF12	-0.658915725031046	5.57110727224953	-7.33654740664666	1.33790086133321e-11	2.51466460634862e-10	15.5799914255525
ISOC2	1.36879451358975	5.2603827109653	7.327454543109	1.40618028830378e-11	2.62374804886318e-10	15.5654788859032
NCS1	-1.47710533606803	6.38275332986499	-7.33557084417052	1.34507387415078e-11	2.52285770265666e-10	15.5542458875044
PRR33	2.73480855158727	1.69840572252352	7.25640809333658	2.07272342852651e-11	3.7579376943285e-10	15.5478295984638
GPR84-AS1	-3.27260780899045	-2.37986823863631	-7.24499563899314	2.20567208385411e-11	3.95499061355881e-10	15.5335663191313
TNS2-AS1	-1.6275078894381	2.10228799590955	-7.26053506124741	2.02662390157203e-11	3.68651140269514e-10	15.527888595597
TCEAL2	-6.18067450248825	0.474497000375218	-7.24621714249235	2.1910485944995e-11	3.94851179376588e-10	15.5227049109717
KDELR1	0.728562642575467	7.66503564237109	7.3274641814194	1.40610611874526e-11	2.62374804886318e-10	15.51141679928
PGPEP1L	-3.91693514326426	-3.33508534907771	-7.2454337469918	2.20041611465562e-11	3.95499061355881e-10	15.5050537127382
GCNT1	2.221243954381	3.8169212365425	7.28067909736628	1.81576159488954e-11	3.32908191799226e-10	15.4974671332998
IL20RB	2.74292734394562	1.33954614467071	7.24551217183668	2.19947656176138e-11	3.95499061355881e-10	15.4926111126589
NPHP4	1.1142302904134	4.12403592424117	7.29507422030096	1.6785187625589e-11	3.096452667844e-10	15.4910417494802
RRP12	0.937630205798707	4.98962939522868	7.30813860625205	1.56287204744704e-11	2.90402680650497e-10	15.4739433391613
LRRC27	1.03566525515912	2.99801552177813	7.26426657987916	1.98581531171442e-11	3.62603404830462e-10	15.4714818074702
GPATCH3	0.76742977751191	4.08193908297287	7.29284266265064	1.69910192785364e-11	3.12477914547114e-10	15.4647907043543
ACOT11	-1.66053030456655	1.26218220059343	-7.23740286537972	2.29875946106155e-11	4.10139859664623e-10	15.4588220458613
SRSF9	0.771254459565815	5.08901867429275	7.30462197243691	1.5932027308562e-11	2.95732072121972e-10	15.4360055628657
TMEM132A	1.87780086339117	5.06318071270454	7.29398494142324	1.68853492266099e-11	3.10853384992138e-10	15.4280395358976
CREG2	2.87342097481712	-1.21710599852326	7.22397164882136	2.47303508508198e-11	4.38615154407566e-10	15.4260982843107
TENT5B	-2.98466835180468	2.15376776833268	-7.24504599485058	2.20506733520518e-11	3.95499061355881e-10	15.4204762861575
TFPI	2.28085239070085	5.19781404989352	7.28754075640522	1.74901148199415e-11	3.21327099217594e-10	15.4203034053961
PHYHD1	-2.14487614766292	3.0620161104197	-7.25120834459113	2.13228499403386e-11	3.85423409556664e-10	15.4095168874541
PPDPFL	-5.82678221570931	-1.75851916126985	-7.22072482920522	2.51708737858889e-11	4.45546829076777e-10	15.4086933563696
MYEF2	-2.68178528542813	2.26993486005537	-7.23965854857036	2.27070645076474e-11	4.05942546048481e-10	15.3977673993355
LOC102724768	-3.62019601507909	-2.09931302161536	-7.21678903410285	2.57152887754743e-11	4.53393961382987e-10	15.3830593471385
CHST15	1.75873883470903	4.94005235052767	7.28487419291437	1.77465844869826e-11	3.25705226649013e-10	15.3796051974606
GRWD1	0.696440581063649	5.39815197982738	7.29447868225087	1.68398756306818e-11	3.1033485090828e-10	15.3589320151058
CEP41	1.33290274761201	3.85840124679359	7.26048655454353	2.02715980316626e-11	3.68651140269514e-10	15.3546222806876
SERPINF1	2.39534205496407	7.98258823790261	7.29525575130836	1.67685526690807e-11	3.096452667844e-10	15.3495813113256
PRELP	-3.99155868425113	4.97051344767838	-7.26335703128621	1.99568677618482e-11	3.64035194138047e-10	15.3214161720268
HEPH	-3.10134974315262	4.76528506431884	-7.26668603389719	1.95979106092076e-11	3.58216243765241e-10	15.3164046002735
PRKAR1B-AS1	2.15507924173415	-0.247662870100979	7.20145247909953	2.79500263711735e-11	4.89904127919366e-10	15.3054429168002
ANO1	-2.40544062758394	3.78062643623754	-7.25057789307121	2.13962069867101e-11	3.86335757200422e-10	15.3043332519263
ENTPD7	1.43429247439527	3.67048733101802	7.23906106732244	2.27810395338661e-11	4.06859382352344e-10	15.298385926246
CLU	-3.05149915318911	9.15979331682003	-7.27420574516607	1.88104123624864e-11	3.44524518970116e-10	15.2711765353434
FAM89A	1.89264477724997	2.23485343979096	7.2044370850722	2.75005837646254e-11	4.82970585194415e-10	15.2499483684764
LOC101929609	-1.72782520527666	-1.89409602766197	-7.17622454034819	3.20508555865755e-11	5.55806471492151e-10	15.1738502514216
APBB1IP	2.67702115063503	4.07572207162051	7.22353705806626	2.4788870549036e-11	4.39218614441466e-10	15.1654927173921
CCP110	-1.13381048352183	4.87887419611917	-7.25040459254635	2.14164152951436e-11	3.86335757200422e-10	15.1617491182676
CSDC2	-4.1628972945059	0.800112371866434	-7.18174809178367	3.11049613272438e-11	5.39925519418015e-10	15.1587182294757
SPAST	0.72934851746752	4.2486292326298	7.23128728056206	2.37655212026364e-11	4.21920357113341e-10	15.1484738500563
EZH1	-1.05033830093164	5.43094295861589	-7.2552381734835	2.0859794026502e-11	3.77815117867887e-10	15.1474150680708
ETNK2	-2.43250910086763	2.20835690001474	-7.18322199144702	3.0857258630052e-11	5.36144868697153e-10	15.1438090358161
TOM1	1.11906872305085	6.12363985173811	7.25750688650483	2.06034923963868e-11	3.73928362509728e-10	15.1350115715035
UBXN11	1.2789914005296	4.29072393246086	7.2314544222945	2.3743918116344e-11	4.21920357113341e-10	15.123689084186
ALDH3A2	-1.28170286163218	6.28135304496306	-7.25327915842277	2.10836431988594e-11	3.81484163671794e-10	15.1105787003106
TMEM39B	0.827876758978412	4.54590054133479	7.23310273153806	2.35319111537123e-11	4.18601883826603e-10	15.1015689485557
B4GALT3	0.841094418926156	5.1567706992706	7.24036667929734	2.26196973276922e-11	4.04784224334181e-10	15.0937304282225
KIAA0930	1.06245246788732	6.91148832834584	7.24507684999338	2.20469686139198e-11	3.95499061355881e-10	15.062067470418
GPR84	2.67408522368316	0.364873934464138	7.15580144478196	3.58017567899688e-11	6.16677522575341e-10	15.0558675178393
BCAN	-2.40977616199034	0.0236299871076101	-7.15525694534267	3.59074815224594e-11	6.17905039519405e-10	15.0528761618653
FKBP9	1.05102095130705	7.38884470079163	7.24039266355011	2.26164977934463e-11	4.04784224334181e-10	15.0388292402412
PSMA7	0.696461667255387	7.67436428990126	7.23504719843023	2.32842174460094e-11	4.14607053648852e-10	15.0196703253492
CYBC1	0.82153907403428	6.31205719799235	7.23542229714342	2.32367333885719e-11	4.14172829413999e-10	15.0106194520618
KAT2B	-1.02982714256461	4.80505379642813	-7.21944730722408	2.53463248057461e-11	4.48210009952498e-10	15.0084298924349
PCYT1B	-4.13406066335027	0.180581415035161	-7.14677077849951	3.75956737497446e-11	6.42026691434924e-10	15.006692145842
GALK1	1.04720614937633	4.76291478381765	7.21606532629835	2.58166545531694e-11	4.5473323457061e-10	15.0015702953447
ARL11	2.07110036960411	1.36026947301153	7.15036201306291	3.68718865660697e-11	6.32679232551383e-10	14.9983233990815
KCNN2	-2.65039367928956	-0.0804345113289296	-7.13707802115732	3.96200194419058e-11	6.73550515433964e-10	14.9630597279946
LINC02611	2.20785336562606	-0.102105870880197	7.13113509580544	4.09140928051925e-11	6.9457889252037e-10	14.9375080143405
KMT2A	-0.995968547353031	5.94303790381109	-7.21795648455085	2.55525991467884e-11	4.51412468276909e-10	14.9292815136743
TBC1D16	1.06367156772275	6.13448409066945	7.21678870868687	2.5715334266159e-11	4.53393961382987e-10	14.9186771587425
SOAT1	0.900932670486873	5.63204540660963	7.21204220182847	2.63873953887888e-11	4.6433011454011e-10	14.9078900142938
PSTK	1.14423027221012	1.38577902760364	7.12790881562598	4.163401884478e-11	7.05613981007325e-10	14.8778829525248
INAFM2	-1.27243749175975	4.96261622450236	-7.19606449495079	2.87798482809506e-11	5.03956503443091e-10	14.875236150975
DYRK1A	-0.663129271562181	6.00228087615237	-7.20685584611451	2.71415975369569e-11	4.77133319054092e-10	14.8649813374253
FBXO28	-0.610747887036534	4.80764750957206	-7.19328153147937	2.92179534809767e-11	5.11128901334042e-10	14.8606226038338
WDR91	0.796989427367907	4.42559618561296	7.18523474682108	3.05221429847026e-11	5.31351986270585e-10	14.8605218054644
TMEM38A	-1.71992663204546	1.74971764225269	-7.13099919435623	4.09441687242223e-11	6.9457889252037e-10	14.8588737766805
PAK3	-3.42629435761649	1.52690247468612	-7.12602161841628	4.20609243873256e-11	7.12176048337238e-10	14.8552930201839
MAP2K2	0.741805672165817	7.30986001405435	7.20378760033921	2.75977754195343e-11	4.84203239772671e-10	14.843633016511
CORO7	1.53493026073855	3.7241695748828	7.1592303214321	3.51430101253301e-11	6.07031286396677e-10	14.8433525875403
ZP1	3.25497548539246	-1.68291296658877	7.11292046275966	4.51461849097069e-11	7.55850832507894e-10	14.8427145379561
PCDH7	-2.25483926140598	5.79153851888614	-7.19231189947062	2.93721402607351e-11	5.12921825300944e-10	14.8242729789551
PDCD6IPP1	-2.80111287834686	-2.82084032138171	-7.11071073302172	4.5688165105344e-11	7.64211276589481e-10	14.8163610895589
CASQ2	-6.62390053595683	2.09617732637748	-7.11793004682248	4.39409007990338e-11	7.40511552845372e-10	14.8093444411903
RAE1	0.611344860807067	5.37771963320443	7.19227731831163	2.93776540396001e-11	5.12921825300944e-10	14.8063299187
AMOTL1	-1.16692102257201	6.4452987099987	-7.19040219141266	2.96781698428006e-11	5.17664653162702e-10	14.7733722277969
ZDHHC24	0.939420211235162	4.1384470737245	7.15831501571909	3.53176748388213e-11	6.08924257245101e-10	14.7595258814601
TBL2	0.761204843684661	5.76308381474963	7.18500663795356	3.05599406946072e-11	5.31493983118333e-10	14.7582441250207
FPGT-TNNI3K	-2.22868070976476	-1.85111948580965	-7.09620374819112	4.94094385621844e-11	8.21855883913292e-10	14.7573910615824
MEF2D	-0.745219512450167	6.72827154178498	-7.18670235096675	3.02800632426718e-11	5.27649965018802e-10	14.748208568135
MMP14	1.57140074810133	10.1563488549685	7.1670976641105	3.36764943016776e-11	5.82869902821796e-10	14.7235190388382
CWF19L1	0.588461634667417	4.11977710298947	7.14985472264179	3.69732857452545e-11	6.33812606786003e-10	14.7036966714943
LINC01426	2.95580819058855	0.405206904878767	7.08642138844417	5.20862518745239e-11	8.61585408083107e-10	14.691620743081
SMPD2	1.14874386429418	2.69448655998227	7.10885876165775	4.61473463640391e-11	7.71172476843975e-10	14.6808647318389
ND5	-1.5068538005148	9.87713663776076	-7.15906744570046	3.51740285854747e-11	6.07031286396677e-10	14.6805647122911
CMTM2	2.02889152402733	-1.98535196680617	7.08019469720359	5.38642148223725e-11	8.88536555639339e-10	14.6712250132057
SGPL1	0.948559576062881	5.5807587450307	7.1657724984151	3.39192053138365e-11	5.86504600272327e-10	14.6706691274691
SNRPC	0.78009192314833	6.030834548532	7.16860155140015	3.34031285369618e-11	5.78697099320059e-10	14.6568200814701
ACOT1	-1.66494557346631	1.65758970761496	-7.09176689416265	5.06062476878028e-11	8.38651226700546e-10	14.6552688711638
CPXM2	-3.37909239327234	3.98700254390336	-7.12283953163285	4.27905663000373e-11	7.2248365755741e-10	14.6354911954792
ATXN7L2	1.10285581643632	2.51264994525944	7.09722923796501	4.9136823985084e-11	8.18840511967046e-10	14.6350630430613
RIIAD1	-2.73926733760949	-2.46472609228314	-7.07110236027353	5.65686400985619e-11	9.280258788722e-10	14.6206400655062
RGN	-3.30412402986539	0.72131903071925	-7.07748347786477	5.46569886338296e-11	8.99958184750412e-10	14.619385708238
COLEC12	1.96380743970183	5.7019852666404	7.1478074650102	3.73853074993806e-11	6.39042849162434e-10	14.6178293592794
FAM53C	-1.0830148163334	5.21030436496504	-7.15168266125715	3.66091975986666e-11	6.28773488641466e-10	14.6143715860451
FMNL1	1.98852613231979	5.04606218348006	7.14002167874574	3.89941018050122e-11	6.64641862609956e-10	14.5838982188659
MFSD1	0.95222591153021	6.25132380149246	7.15311918833165	3.6325559273569e-11	6.24500099074176e-10	14.5760791843739
MTR	-0.897463218448598	5.60959306509861	-7.14817619377264	3.73107652395886e-11	6.38377224724297e-10	14.5756549271236
PM20D2	-1.51433267407759	3.94062754546353	-7.1148249313954	4.46841768286126e-11	7.50920313696207e-10	14.5722783807664
REX1BD	1.01386887152113	5.06051215422721	7.14234033029735	3.85079700506416e-11	6.56980410064753e-10	14.5679242716002
ADAM22	-3.46632926582637	3.54359403003984	-7.09265305630664	5.03649447722131e-11	8.36972960806814e-10	14.5610362759182
NR2F2	-1.63515980568313	6.58541220440859	-7.14843047730749	3.72594448439894e-11	6.38108028173423e-10	14.5559291112203
EIF4A1P10	1.59854507550373	-1.01538383926076	7.05642708458219	6.12192947325704e-11	9.97023772797202e-10	14.555430706037
KIAA1143	-0.66746023466084	4.92932788095524	-7.13703398933549	3.96294570176138e-11	6.73550515433964e-10	14.5545383913394
ARHGEF26	-2.52908508181737	2.84895087894526	-7.0837452250309	5.28431815152257e-11	8.72496397559404e-10	14.5396894749126
CMKLR2	3.49782462165522	1.81548266070268	7.06209106656508	5.93812212121764e-11	9.68848660196119e-10	14.535863190675
RGS7BP	-3.85933047215291	-1.49032394069194	-7.05267642096844	6.2467275996344e-11	1.01274930008178e-09	14.5331616040196
FUT11	0.814875505873742	4.65457280608023	7.12140476250056	4.31236319945402e-11	7.27422243926718e-10	14.5242662687457
ORAI2	1.00166436485798	5.50219573999781	7.13763625298664	3.95005630409291e-11	6.72634943862202e-10	14.5229717632568
NXT2	1.20175048169892	3.40345633786176	7.09678786155936	4.92539761311028e-11	8.20030683386076e-10	14.5209348350192
TRIM6	-1.98895802272443	1.3971266859594	-7.05995683413251	6.00673304297841e-11	9.79152092669508e-10	14.5192472854667
FAM169BP	-3.00083693500809	-3.39226866134577	-7.05550306850437	6.1524442487443e-11	1.00108419078252e-09	14.5134404622863
CIB2	-1.68567701643404	2.58854882285582	-7.07428756445788	5.56063027214844e-11	9.14749187246731e-10	14.5130519975811
RIC3	-3.82770895103344	-1.50054281361207	-7.04599465740783	6.47531126296418e-11	1.04508376468236e-09	14.5000772968785
ATL1	-1.81239750189868	2.82595216367319	-7.07277311043703	5.60618267924822e-11	9.20553677853478e-10	14.4851307973825
P3H4	1.24647487362758	5.86547841387109	7.12497068998544	4.23005286142527e-11	7.15557338285062e-10	14.4467371120636
PPP1R14B	1.33644260493157	5.93577212493634	7.12443658043687	4.24228182583389e-11	7.16949626946536e-10	14.4308673978638
RAB3IL1	1.67556591970076	5.44653700594732	7.11422529859625	4.4829136492222e-11	7.52157645692422e-10	14.4206712209672
LSM5	0.813135855589607	5.10211012016051	7.11417341915999	4.48417000304054e-11	7.52157645692422e-10	14.4109248168
CCDC190	-3.81605634848471	-2.21280737733221	-7.02772429477666	7.14338247344337e-11	1.14364277795815e-09	14.4035195527764
PTCHD1	-5.07578645955076	0.128810294129482	-7.0311986624258	7.0113012797043e-11	1.12450485909104e-09	14.4030354247526
ATP2B1	1.46338998916394	6.0742368314795	7.11721810963038	4.41102313059169e-11	7.4266719018441e-10	14.3971260458682
C6orf132	4.09619930230892	1.61496869087254	7.03532612817653	6.85752418445739e-11	1.10307780258327e-09	14.3967115617649
MOGS	0.723801662263566	5.85297759104893	7.11538833735492	4.45483970178138e-11	7.49340813251801e-10	14.3838860191147
HIPK3	-0.845915483803241	6.31692870602499	-7.11321238295649	4.50750624246518e-11	7.5536536853872e-10	14.3621887548863
ATCAY	-3.26329694816512	-2.83927269943904	-7.02250095610495	7.34659030341123e-11	1.17196272604021e-09	14.360215024818
MAPK10	-4.08434641093857	2.7046840942195	-7.0348013510932	6.87688940423574e-11	1.10492387013755e-09	14.3563655275707
ABI2	-0.806860412623685	5.69689095643538	-7.10696827109294	4.66207813531014e-11	7.78358687562814e-10	14.3476228237619
RSBN1L	-0.74495974464482	4.72072282925508	-7.09216492856011	5.04977215036895e-11	8.37626867976556e-10	14.3415334553027
NCKIPSD	-0.831494025534436	4.93002604008776	-7.09762865772778	4.9031045501944e-11	8.17837838972426e-10	14.331607451381
LINC01123	-2.26378698745917	-1.77540837177459	-7.01258236131686	7.748301136816e-11	1.22951139543582e-09	14.3282556038988
CARD8-AS1	1.13676033272312	2.0037522009422	7.02217422830801	7.35948931750199e-11	1.17196272604021e-09	14.2912310825364
BAG2	-1.51137191394166	5.27025098347039	-7.08792522867278	5.1665615402174e-11	8.55416574124084e-10	14.282975997201
SCRN1	1.91574566601268	5.64706122421414	7.08547541689765	5.23525796653828e-11	8.6519272440551e-10	14.2811124470101
PNPO	0.945059367318105	3.30034061291021	7.04490057178924	6.51351921173041e-11	1.05030497289153e-09	14.2672222102864
CLEC2B	1.94332313260439	4.39353612376519	7.06530001954302	5.83641593067372e-11	9.54861077125096e-10	14.2671087875168
PSMA1	1.05316408214277	3.58354378825368	7.05315264824651	6.23074356839407e-11	1.01198788881227e-09	14.2513041112435
EMP1	1.50085436078662	7.42939428386293	7.09225763754732	5.04724769444879e-11	8.37626867976556e-10	14.2504425696802
VAMP1	-1.43414866625384	2.84796555245648	-7.03228148319355	6.97063210303417e-11	1.11898302810659e-09	14.2417094194571
LOH12CR2	-1.5397277591081	0.461389010063019	-6.9973487247929	8.40789265939402e-11	1.32479721683299e-09	14.2290001182911
ZNF471	-2.22483880115316	2.2304001620593	-7.01047064202101	7.83658845088144e-11	1.24022830990958e-09	14.2173904377346
FENDRR	-6.74161798657539	0.79815999619657	-6.98700568192788	8.88702992071338e-11	1.39294871947825e-09	14.1917917191561
FCGR1A	2.56411775534613	2.38529479318822	7.01053619682446	7.83383283444026e-11	1.24022830990958e-09	14.189561926671
AMMECR1	1.24752104435923	3.5029601727967	7.03594977712557	6.83458044918598e-11	1.10108591225834e-09	14.1865968396097
TSPAN14	0.893837087641029	6.56359526828941	7.07945244574696	5.40801163699456e-11	8.91278094328579e-10	14.1811692469885
MAPK13	1.88162270923364	3.52553910972174	7.02731663075938	7.15904038855856e-11	1.14512714725463e-09	14.1787542957362
MUS81	-0.727143417133247	5.23575306174205	-7.06814413832324	5.74771277750791e-11	9.41207651264788e-10	14.1540281371603
PCP4	-8.16358842638197	-1.38642163895276	-6.9784426026534	9.3040353917605e-11	1.45449571586449e-09	14.1527569231573
ZER1	-0.686695931070038	6.46283438713716	-7.07333620143713	5.58920288912816e-11	9.1860675531583e-10	14.1455907309917
KDM1A	0.674497387848693	6.48022009942404	7.07083257699017	5.66509008265845e-11	9.28525870860591e-10	14.1303445525896
LRRC14B	-2.90319910341773	-3.85212524125424	-6.97997641281694	9.22794697260693e-11	1.44385966113276e-09	14.1274227891688
MYRIP	-3.35401316062244	0.415609740981102	-6.97637266203013	9.40770288947994e-11	1.46814204100317e-09	14.1260781200912
SLC2A4	-3.06633743576018	0.209775980063761	-6.97506488769604	9.47378640035965e-11	1.47716925169434e-09	14.1222343828415
SIGLEC7	2.11949124847099	0.70695551012125	6.97755494336805	9.34835257819631e-11	1.46015078466584e-09	14.1186399785559
CACNA2D4	1.8368593964658	2.02411448939769	6.9922784416596	8.63949549934853e-11	1.36009476557347e-09	14.1182837579377
TRIM45	-1.56322276498343	2.90141757470487	-7.01192571048677	7.775648802009e-11	1.23276002359702e-09	14.1064314869422
LINC00922	4.11673413595061	-1.4548396463299	6.96778515166123	9.85010516092992e-11	1.52787401073213e-09	14.0983307720095
PCA3	-2.64436422506323	-2.90158340148207	-6.97009858484187	9.72894188179107e-11	1.51431993821524e-09	14.0946918234912
DNAJB6	-0.656971682570406	6.39798493804623	-7.06346545686428	5.89434889219528e-11	9.63460072798118e-10	14.0942844912698
LRRC59	0.91103633745047	6.99976956581991	7.06288476470617	5.91280444525674e-11	9.65596507357911e-10	14.090371150799
ANKFN1	3.25032189350074	-3.05416816879305	6.9682144809303	9.82750751295028e-11	1.52568863389361e-09	14.0840233153017
ARPC1B	1.19399443746713	-0.215842095188416	6.96569326316644	9.96094738222581e-11	1.53841298458821e-09	14.0790841656557
ALCAM	-1.88044505319363	5.84573904103787	-7.05422417539939	6.19492654741838e-11	1.00708275541033e-09	14.0771458161158
SAP30-DT	-1.26601215275178	2.0073506288637	-6.98543362948703	8.96217745666066e-11	1.40350047140072e-09	14.0671532229816
ZBTB40	-1.05147482770462	5.35373936006294	-7.04794597764698	6.40771551357186e-11	1.03510582769241e-09	14.0484798828284
THRA	-0.983642144609438	6.03871129382137	-7.05270834383849	6.24565487905182e-11	1.01274930008178e-09	14.0466508369119
FTSJ1	0.820887432635628	5.74756403824291	7.05219917768728	6.26278636712371e-11	1.01443561290782e-09	14.0448800407202
WIPI1	1.24622363111009	4.30191859257879	7.02432815059907	7.27486434144355e-11	1.16261668900556e-09	14.0445196901892
LAPTM5	2.03193187754334	6.58822258522165	7.05144074527268	6.28839081421237e-11	1.0176636795094e-09	14.0419701752505
EID1	-0.713923353428999	7.8397603171183	-7.05095236592289	6.30493305659571e-11	1.01942069105336e-09	14.0395457741135
CREBRF	-1.01746528129385	4.73865656882705	-7.03020676357705	7.04876119195448e-11	1.12950256419067e-09	14.0141224692446
FZD6	-1.54024734191856	4.26690905754988	-7.02305494212022	7.32477028413818e-11	1.16954991954481e-09	14.0098924089766
MDH1B	-1.78073749368933	-0.768126320974272	-6.950767905674	1.07883407341552e-10	1.6562135077409e-09	14.00783481591
RDM1	-2.20970935825791	-1.11431622453003	-6.9493471726355	1.08705500572505e-10	1.66740661314421e-09	14.0033493150645
POLR1H	0.958099438901411	3.11401069901481	6.9892462173565	8.7810017037532e-11	1.37994865512707e-09	13.9874665403752
CD300C	2.29321792925094	1.4041132081245	6.95698702746667	1.04356429653913e-10	1.60786424244322e-09	13.9809861558209
HGH1	1.01026647824038	4.61711853826001	7.02075057143127	7.41595600684503e-11	1.17934418739099e-09	13.9767833003483
CTSC	1.93907010716022	6.90288457695967	7.03527935663678	6.85924794980954e-11	1.10307780258327e-09	13.9540876409212
LBX2	2.23570187163006	-0.199659159949027	6.94023202640154	1.14129000688831e-10	1.74534013770619e-09	13.9521009426966
SUPT20HL2	-4.68402173084005	-3.40259140901091	-6.93963463570388	1.1449363159601e-10	1.7472215388494e-09	13.938267987132
DPH5-DT	1.04966409563684	2.08189276752591	6.95421280523913	1.05915450071286e-10	1.62739497448863e-09	13.9121803332313
POPDC2	-2.80935199100392	3.23750870810599	-6.96869986352864	9.80202115835336e-11	1.52305061863461e-09	13.8919665812288
ARID4A	-0.791988779202944	4.36044806429046	-6.99895659600601	8.33573618076735e-11	1.31458298555268e-09	13.8912179117864
STRADB	1.05933026983145	3.0254386088136	6.96905538083139	9.78339515846104e-11	1.5214749226918e-09	13.8796133578776
BRAT1	0.657010693775352	6.18472380819555	7.02230519013043	7.35431634068703e-11	1.17196272604021e-09	13.876887328925
YTHDF2	0.492045051344937	5.9644918675552	7.02067422026108	7.41899639382654e-11	1.17934418739099e-09	13.8734831145877
CBFB	0.878091811136288	5.72891806318203	7.01681172109193	7.57442251269226e-11	1.2029846773701e-09	13.8694290535442
TREM2	2.69573126127636	2.75483765009032	6.95695315696381	1.04375326429308e-10	1.60786424244322e-09	13.860466409124
GPLD1	-2.27742234744849	-0.886453968193549	-6.92055405704861	1.26764750253624e-10	1.90849600066979e-09	13.8560300213734
ANKS1B	-2.30752806803488	0.533708860233967	-6.92448815806298	1.24132746146717e-10	1.87516787797539e-09	13.8488530649309
PRRT2	-2.28567536423314	2.01732849356361	-6.93976193426608	1.14415835739163e-10	1.7472215388494e-09	13.8368445694673
SLC35A2	0.847894333236156	4.9781634783912	7.00197044536356	8.20212725727483e-11	1.29579157577264e-09	13.8308047329448
VWA3B	-3.02324505928505	-1.06190580883783	-6.91527123342769	1.30385918912204e-10	1.95154416695721e-09	13.8280228478157
SLC22A23	1.4820131665041	3.6466155057864	6.96672074575154	9.90635144702385e-11	1.53394462691351e-09	13.8188838611335
FAM184A	-2.86197207515073	2.42426817216994	-6.93934982676236	1.14667875806034e-10	1.74839258595067e-09	13.8043569499717
GLRX3	0.85963542493039	5.33532269432015	7.00070478290571	8.25797659543347e-11	1.30346635856265e-09	13.8023222816234
POLR1C	0.91661079565426	3.87375921280149	6.97153160078943	9.65462877049324e-11	1.50405863148318e-09	13.792667279009
ADAM12	2.97539304667458	5.84993615866203	6.99012999899685	8.73952318006097e-11	1.37463500124275e-09	13.7903577774485
FAM3C	1.01972665893076	4.96698891773824	6.98792552049313	8.84334854938419e-11	1.38795927626387e-09	13.7880557020275
IDH2	-1.12436630479879	7.07021503643237	-7.00287708872282	8.16234967738464e-11	1.29064455083937e-09	13.7771125531143
EN1	3.66103104968792	2.70051255206691	6.92936429622854	1.20945267849009e-10	1.8285578396295e-09	13.7752707493347
SCRN3	-0.806490374670355	3.75909896720071	-6.96335396131067	1.00863583369708e-10	1.55644140568179e-09	13.7751739347917
C14orf180	-4.05132173333461	-3.34065671760731	-6.90887284978332	1.34908709104609e-10	2.01587338579563e-09	13.7736806669045
GNAL	-2.91346373219146	2.76936306002835	-6.93030783133769	1.20337886066953e-10	1.8224481715089e-09	13.7588908319442
MINDY2	-1.23563993385959	5.07151455555397	-6.9878388214368	8.84745665478561e-11	1.38795927626387e-09	13.7554397419662
CDK6-AS1	2.90238435364666	-3.78085143737269	6.90200067769932	1.39938956889347e-10	2.08063468986972e-09	13.7312533821677
CAMK1	-1.11710887936504	1.32655874408204	-6.90719133889931	1.36122785026365e-10	2.02766026452805e-09	13.7213365936546
PRRG4	-2.20157911208429	2.28312491606317	-6.9200916348862	1.27077716903274e-10	1.91000045414301e-09	13.7182504959271
CELF3	-2.76283248812346	-2.09571034153135	-6.89240289702473	1.47275440746919e-10	2.17349459097367e-09	13.7083573069786
ILK	-1.64214629858273	-1.18162227193481	-6.89133082741373	1.48118131680338e-10	2.1823387174693e-09	13.704361013395
ZDHHC15	-3.34982250185679	1.05816202964653	-6.89565410534434	1.4474868640638e-10	2.13972687217874e-09	13.703339069647
HSPA12B	2.01827286960242	4.70789879117379	6.95609000207072	1.04858033060071e-10	1.61391364017178e-09	13.6875649511018
P2RX1	-4.26458587698072	1.37074039741722	-6.89902675987503	1.42172763812224e-10	2.11034753966638e-09	13.6836665357748
DNAJC25	0.736762536751573	3.54873660493661	6.93816909536107	1.15393036116788e-10	1.75795457146145e-09	13.6701645787603
PYCR3	0.976378060502084	3.74598214635008	6.94286862760407	1.1253334008762e-10	1.72464557359925e-09	13.6698105683285
RAD51-AS1	-1.2579319692011	2.0887928092974	-6.90832364564559	1.35304062587087e-10	2.02009754059039e-09	13.6677534541748
HAS3	-2.65512419542153	1.60891787643267	-6.89697620197264	1.43733468560836e-10	2.12822859187808e-09	13.6545084463954
DRD2	-4.39238808249025	-0.924927426654633	-6.87380878985743	1.62585259120694e-10	2.38175821750315e-09	13.6168317740245
PDPN	4.76551624165901	4.32727502022456	6.90715402262327	1.36149849896368e-10	2.02766026452805e-09	13.613214888412
FUOM	2.01042579232528	2.4941071038098	6.89800853284331	1.42945646688343e-10	2.1198752913308e-09	13.5998264653544
ALDH18A1	0.862395877941884	6.27861590378697	6.96653656038037	9.91611646983145e-11	1.53401309737007e-09	13.5891826318173
FADS1	-1.15327384793811	6.12746112550383	-6.96638980578902	9.92390381433988e-11	1.53401309737007e-09	13.5880134605569
GNA11	-0.812629111609627	6.95163390526894	-6.96735661828839	9.8727120808973e-11	1.5300570468675e-09	13.5869120720503
CNTNAP3	-3.84270312556293	-1.09832939302753	-6.86716966573355	1.68423837111409e-10	2.45329636331817e-09	13.5832779671215
ZNF630	-1.62154294358517	1.13562702509042	-6.87365800110527	1.62715621908502e-10	2.38175821750315e-09	13.5712398322618
ANKRA2	-0.784856708052267	3.50829887574302	-6.91828699838234	1.28306405835334e-10	1.92524030379361e-09	13.5709181531361
SPARCL1	-1.98574291993662	8.83200716592399	-6.95437651059597	1.05822818034157e-10	1.62736616652699e-09	13.554419024091
PSMC2P1	1.08863739993347	-1.2758522391329	6.85972556018383	1.75216631491405e-10	2.5378105163751e-09	13.544664976535
HAMP	3.25027614903614	-1.75060315562764	6.85817412011042	1.766660112209e-10	2.55673789120416e-09	13.537441563257
C2orf15	-1.64658618563668	-1.88373299253672	-6.85348270431211	1.81121170325363e-10	2.61488221022873e-09	13.5133278798267
MRPL20-AS1	0.750159448435831	4.14216088874363	6.92250670726308	1.25451568168703e-10	1.89253962678288e-09	13.5031052000712
TACR2	-3.17583098173788	1.00858676557691	-6.86265005653054	1.72516356758324e-10	2.50679967020544e-09	13.4983963276194
MUC1	-1.96317680889317	3.62967270900489	-6.91485146042791	1.30677997701835e-10	1.95428455111894e-09	13.488601357976
GMFB	0.805400649224065	5.46892094844842	6.94064510723932	1.13877538173069e-10	1.74375588128206e-09	13.4815094453716
FHAD1	3.05833733140327	1.25358423177816	6.86210358867467	1.73017787618078e-10	2.51205016176499e-09	13.4814874834327
PARVB	1.45856089936852	5.02479162962817	6.93218141081577	1.19140719589972e-10	1.80890113714461e-09	13.4793309037839
PAEP	3.79283216944237	-3.17333728730641	6.84878366060396	1.85694675870076e-10	2.6732343462279e-09	13.4779883882103
LUM	4.19476230046996	7.62429402294729	6.9348888833572	1.17431462902848e-10	1.78597418262168e-09	13.47203185038
SCHIP1	-1.97036004022399	-0.289556039638322	-6.84542596357975	1.89032292072911e-10	2.71597598490334e-09	13.4600649948045
TENT5C	-2.54740625690306	3.45331963603384	-6.88678349968705	1.51745739269756e-10	2.23028922200492e-09	13.4469580591491
PLOD3	0.79296338299832	7.26619249749297	6.94015545705678	1.14175672384661e-10	1.74534013770619e-09	13.4455129070911
SLC39A11	1.00593385254042	4.47102327907527	6.91546357715778	1.30252301191106e-10	1.95117294290536e-09	13.4433954435156
GDF9	-1.60860240707993	-0.63021878177905	-6.83988544726316	1.94669558512618e-10	2.78580993909797e-09	13.4372978848743
SPRED1	0.969718886773027	5.76448574106761	6.93237165790476	1.19019816430066e-10	1.80859688848094e-09	13.4340714323651
SSR2	0.818387937545066	7.51212382626732	6.93493655110105	1.17401587644749e-10	1.78597418262168e-09	13.4214063864606
PDZRN3	-2.17049730259454	5.49163142169753	-6.92244357275509	1.25493816086378e-10	1.89253962678288e-09	13.4202182359116
DCAF12L1	-5.17636260439909	-2.93166490613588	-6.83623680549751	1.98472171396453e-10	2.83344307747596e-09	13.4148200849216
ABL2	0.965627423960004	5.50191404836759	6.92954432122162	1.20829147210463e-10	1.82834383006819e-09	13.41360802625
CKAP4	1.09168878773245	7.66919426711221	6.93190449266191	1.19316919444171e-10	1.81004372466449e-09	13.4069523704889
MGARP	-2.82062043353688	-0.921858482887428	-6.83208145920593	2.02892192620507e-10	2.88049082017285e-09	13.4019614177707
BAX	0.834131851951843	6.07216079781148	6.93037304023268	1.20296020573961e-10	1.8224481715089e-09	13.4000150751339
BCOR	-1.27459923352902	5.11184007018194	-6.91786502568647	1.2859539387897e-10	1.92796321709348e-09	13.3862609788754
GAD1	-3.100268794366	-1.75035213821602	-6.82708462091325	2.08336072258577e-10	2.94844049855449e-09	13.3790490340038
DNAH11	-3.24868170584793	1.14499287565754	-6.84871808485304	1.85759299280573e-10	2.6732343462279e-09	13.3765026188252
FGF16	4.51005351931661	-2.05704151467671	6.82586678892924	2.09684550247453e-10	2.96284765207807e-09	13.3718546104827
OSBPL3	1.6142490168173	4.28018349426259	6.89269984830671	1.47042862869841e-10	2.17184973156435e-09	13.3699338811982
A2M-AS1	-1.64446993933909	1.13517816302447	-6.83212957312631	2.02840462477126e-10	2.88049082017285e-09	13.3561564562532
GAS6	-1.57980948625593	7.51617781229277	-6.92056689979127	1.26756069172148e-10	1.90849600066979e-09	13.3523395474941
B4GALT1	1.04832984422321	7.52033912774023	6.92022506976637	1.26987330158751e-10	1.91000045414301e-09	13.3465953236943
WWC2-AS2	1.81596863411536	-1.45641419423145	6.82058755299772	2.15630399587503e-10	3.0301478800968e-09	13.3461227307978
NMUR1	-3.20986462852227	0.556257640161112	-6.8257017279291	2.0986798002599e-10	2.96310452743782e-09	13.3452352811385
CSPG4	-2.00779776758999	6.9410305497069	-6.91856597271015	1.28115702358756e-10	1.92398882662885e-09	13.3413107005966
NUDT8	1.34748746422692	1.97883194543432	6.84204600682332	1.92451807897081e-10	2.76289300832871e-09	13.3369933784816
NKX6-1	4.29977054476514	-0.288721791307479	6.81715762367582	2.19582257096196e-10	3.08326503679867e-09	13.3183530269083
SLC35B3	0.73227532334223	4.50917441973296	6.89159533027951	1.47909780327494e-10	2.181061078168e-09	13.3122637299173
B3GNTL1	0.960422029545709	2.05753375343649	6.83593935371252	1.98785387147786e-10	2.83565694267856e-09	13.3121036647698
YIPF1	0.802898185578361	4.64859898047112	6.89582788090743	1.44614843874153e-10	2.13951218276192e-09	13.3077267114391
EPN2	-1.72947650999348	4.21252258656735	-6.8818497760568	1.55780809086545e-10	2.28584753496795e-09	13.3076668255781
TJP2	-2.09444937900095	-1.47525757301345	-6.8124634552293	2.25106771669116e-10	3.15096762123257e-09	13.3044061970879
APBB1	-1.03079278715849	5.59465772870815	-6.90673624614662	1.36453219040327e-10	2.03049184283161e-09	13.2932275480506
LRIG1	-1.498522546525	5.81795133786906	-6.9072297210621	1.36094952627007e-10	2.02766026452805e-09	13.2914535681141
NDFIP2	1.22361953627935	4.02403869482992	6.8688368292883	1.66938531166291e-10	2.4356182281064e-09	13.2786517310787
STAC3	1.97896804659084	2.47375288359016	6.83466246880319	2.00135492649453e-10	2.85264667623e-09	13.2766473962017
LOC124902229	-2.79756313220739	-1.49500777022818	-6.80470963480965	2.34533969791054e-10	3.27016221798086e-09	13.2623893911059
MTSS2	-1.36315201545618	4.00868351263077	-6.87024424901282	1.65694704147084e-10	2.4214113610932e-09	13.2407938312599
SETD3	-0.516963195809191	6.08650443010622	-6.89989374385375	1.4151793393856e-10	2.10236791503921e-09	13.2364679098569
PITPNA	0.684502589020441	6.26410474119535	6.89787003844513	1.43051090430554e-10	2.1198752913308e-09	13.2229599582622
THSD4	-2.81549192999047	4.90683265172339	-6.86619323266643	1.69299807008316e-10	2.46289754532092e-09	13.2118904430212
SLC25A22	0.943780829841331	4.68826740948606	6.86908136429242	1.66721760432536e-10	2.43443638950798e-09	13.1804766136979
CASC3	-0.678239848305927	6.74494741150362	-6.88900629724922	1.49961689262339e-10	2.20768723330296e-09	13.1742549664539
ALYREF	0.817301183185456	6.0788258326997	6.88778298350971	1.50940961685811e-10	2.22028087283698e-09	13.1727151896933
TIAM1	1.91529220515057	3.71346689575531	6.83045997529701	2.0464317860131e-10	2.9030512939083e-09	13.1621838332076
EPN1	0.754341268225323	7.28044291914329	6.88511682256573	1.53097165734881e-10	2.24830899163976e-09	13.15700146162
BRMS1	0.928801743422992	5.56270385602142	6.87882559050802	1.58306312321899e-10	2.32100612121338e-09	13.1412404715992
MAOB	-4.93009248430132	3.34032354432659	-6.81302540468531	2.24438261816887e-10	3.14406443174891e-09	13.1329940208546
LOC105378663	1.13761644548107	-0.49655251780347	6.77710261125986	2.71370612988459e-10	3.73438807370422e-09	13.114709325706
RNPC3	-1.02278351255896	2.56844979947491	-6.8081400767506	2.30316096341957e-10	3.21886042362247e-09	13.1043121112093
STARD3	0.673626290207503	5.86972537012974	6.87312903557338	1.63173749547156e-10	2.38651590793642e-09	13.1032250198131
AP5S1	0.738186562394594	3.59740098628185	6.82901191712013	2.06219485910327e-10	2.92079115470622e-09	13.0970453385616
DOC2A	-2.15677528581852	-1.32880425919279	-6.77120302989044	2.79953476236747e-10	3.83194334534435e-09	13.0958821909351
MUL1	0.530484227210079	5.66423906407004	6.866128891014	1.69357686318704e-10	2.46289754532092e-09	13.0736236494937
DDAH1	-1.2455530137009	5.41891010027778	-6.86032741624201	1.74657532624567e-10	2.53175765359022e-09	13.0694338941193
RUSC2	-0.951216681754807	6.4268471555247	-6.86757099197716	1.68065100869799e-10	2.45006123877754e-09	13.0650586974789
SATL1	-2.60458746352362	-3.58560211461602	-6.7690187234987	2.83198719081033e-10	3.87293148230214e-09	13.0647752987297
ADGRL3	-4.8668061907272	2.49938744351322	-6.78546484719482	2.59648027896652e-10	3.58962898089042e-09	13.0624761722322
LINC00578	-4.46222817868843	1.32222905309662	-6.78002101050281	2.67221332136648e-10	3.68014263175287e-09	13.0617135340473
ATP13A2	1.09639159702229	5.18752682892725	6.85539393454087	1.79292961497704e-10	2.5905738054918e-09	13.0575846723963
FAM174C	1.02494350908177	5.16980014287511	6.85606462304858	1.78655733063906e-10	2.58344834642653e-09	13.0520568832731
RIOK1	0.65871616982813	4.42533522088129	6.84006843257405	1.94480756141929e-10	2.78580993909797e-09	13.0502943506242
RABEP2	0.792974139193859	4.82183938168169	6.84957541286076	1.84916170788142e-10	2.66537930739724e-09	13.0486675065422
HS6ST2	4.26818164664904	0.523270127825445	6.76246076844063	2.93166502713455e-10	3.99147195152237e-09	13.0376966267927
ARHGEF19	1.67355436732296	3.71935055782673	6.81569064195573	2.21294205034638e-10	3.1024444022487e-09	13.036185036802
HERC2	-0.88948157927732	6.20615770956308	-6.86126259150118	1.73792285528918e-10	2.52125361797655e-09	13.035012458683
BSPRY	-3.72458214731202	-1.39118067025358	-6.75801349245227	3.00122242114845e-10	4.06764317714383e-09	13.0281308342425
LOC105379362	2.34686853240856	-1.29503456709857	6.75770915262727	3.00604149695359e-10	4.07109743820807e-09	13.0264424983284
AGL	-1.09265333160578	4.43527228405117	-6.83333676469281	2.0154678988969e-10	2.86655060640675e-09	13.0071970430203
RBKS	1.22787675107313	1.20252825016244	6.76614051511875	2.87531614739594e-10	3.92490917583703e-09	13.0038837093568
CYB561D2	1.16617053227551	3.573879153068	6.80913636985898	2.29105196717188e-10	3.2044346976099e-09	13.0020275282966
RDX	-0.828056932029124	6.06672720524047	-6.85298291869959	1.81602272329099e-10	2.61971870083112e-09	12.9948195184995
CTU1	1.07468760092914	1.78834416514952	6.77181659320628	2.79048517405821e-10	3.82539676269402e-09	12.9940131474197
COL4A2	-1.41529459059833	10.4198037064867	-6.83634862838894	1.98354548245417e-10	2.83344307747596e-09	12.9922928003121
LOC107984450	2.98132314005182	-3.18205373439059	6.75320520695759	3.07825793317564e-10	4.15009345862951e-09	12.9893969050829
LOC101929004	-2.45214841873905	-0.782584267811674	-6.75057817939685	3.12116704962035e-10	4.19532581459839e-09	12.9852123650292
OSM	2.47851169736603	0.973770759504059	6.75804107640626	3.00078601919005e-10	4.06764317714383e-09	12.9793348170615
ATG14	-0.692950556839707	4.619489926054	-6.83329579664167	2.01590559069707e-10	2.86655060640675e-09	12.9780838154904
UBR3	-0.823872617834247	5.16849082875467	-6.83998486879262	1.94566953970023e-10	2.78580993909797e-09	12.9659803359253
TSPAN6	1.13446747885621	4.51130105739195	6.82126928821457	2.14853326636242e-10	3.02159607836428e-09	12.9603638317238
WDR6	-1.03820369836499	6.65726102057938	-6.84553624527098	1.88921735568579e-10	2.71597598490334e-09	12.9496885987682
MEF2C	-0.948863205520984	5.76581846953416	-6.84058866638672	1.93944970716855e-10	2.78210181593914e-09	12.9484687407656
STAB1	1.74918868215753	7.50726870369063	6.83967066942256	1.94891394821027e-10	2.78676044699827e-09	12.9271284883854
DCX	-4.61192078581407	-1.7693161346407	-6.73660793224876	3.35945582305126e-10	4.49540316142777e-09	12.9204020318871
RPLP0	0.868574599551506	10.3922637337481	6.82176497300812	2.14290057864949e-10	3.0160400530427e-09	12.9138928468687
ELOVL3	3.38837524252404	-1.85403189623405	6.73465079152749	3.39424037561865e-10	4.53024467904867e-09	12.9086801164081
HS6ST1	1.13990306570067	5.31207649727279	6.82423188106312	2.1150839612764e-10	2.98157000862005e-09	12.9011116376181
SLC1A3	2.20159885256484	4.02922121631289	6.78875682224175	2.55171472905382e-10	3.53318894259954e-09	12.899761463179
LOC107984948	-2.31956228075146	1.3929762921344	-6.75443194926786	3.05842045998539e-10	4.12645126170038e-09	12.8986871260222
ARK2C	-3.2185452213142	2.11339667256868	-6.74803672828693	3.16323957344587e-10	4.24551263409116e-09	12.8910254514839
LOC102723566	-1.17743706482258	0.587389368745873	-6.73865239189657	3.32349474893576e-10	4.45060375975856e-09	12.8891834939987
EFHD2	1.10537066543932	6.63077762476146	6.83407347558826	2.00761305977237e-10	2.85929386614602e-09	12.8890544292758
FZD4-DT	-1.59559845949206	-1.60658592033114	-6.73018071722326	3.47502521012907e-10	4.62245378655967e-09	12.8883414040151
EML2	-1.12181279742334	4.09045109033208	-6.80373505609459	2.35746093378875e-10	3.28450909120172e-09	12.8822815129498
G6PC3	0.728998260927392	5.77298272687648	6.82988252536676	2.05270340863899e-10	2.9096462308542e-09	12.881998332223
PRKD2	0.744578085489136	5.53529137537793	6.82377371647453	2.12022310227365e-10	2.98646664940053e-09	12.8663943215739
BUD31	0.70752332346666	4.88576369583788	6.81594814846586	2.20992748458887e-10	3.10064238858865e-09	12.8594717415219
MRPL12	1.26968310699576	2.21314215647569	6.75037337426178	3.12453695766181e-10	4.19670952717857e-09	12.8488086249999
TMEM50A	0.583507473098549	7.03426874847217	6.82621331888156	2.09299971266711e-10	2.95974588705315e-09	12.8468216837659
SYNE1	-1.38200741791418	6.81564552630568	-6.82452873282595	2.11176079735057e-10	2.97922760482243e-09	12.843572275077
PROM1	-4.38137850122765	-1.0342906366502	-6.71888742136821	3.68766457559339e-10	4.88717764264339e-09	12.8272316086717
RERG	-2.93612198084487	3.5313591238398	-6.76265048451445	2.92873341129198e-10	3.9905105469511e-09	12.8266915808499
RBMXL1	-0.729455490142603	4.12657683429246	-6.79234031360047	2.50385024713524e-10	3.47227678123604e-09	12.8209985351465
SOWAHC	-1.09938857553248	4.2547569823606	-6.79368079345769	2.48617408687618e-10	3.45043247304774e-09	12.8111387672859
HMBS	0.992197530546658	3.80644933886309	6.7769588002497	2.71576713407524e-10	3.73438807370422e-09	12.7996449488819
EXOSC1	0.767871785676775	4.17036543795006	6.78123306678891	2.65516521376412e-10	3.65947482305953e-09	12.7743392373615
KLF16	1.02015058649371	4.21536798212912	6.78223460869024	2.64115907209337e-10	3.64858423125626e-09	12.7679360766382
TPST1	1.04662478439015	5.29225907328772	6.80018940002064	2.40208341044155e-10	3.34148623992454e-09	12.7647910778744
MRPL17	0.885585618781395	5.70018894967302	6.80603188548882	2.32899256818077e-10	3.2524272383216e-09	12.7612011069257
PITHD1	0.763288055924972	5.70117724905455	6.80482333341062	2.34392959278533e-10	3.27016221798086e-09	12.7501371571312
FABP5	1.74529898784654	2.46450897640968	6.73424205228859	3.40154966776847e-10	4.53480944927557e-09	12.7475054813661
STK32A	-2.87314899575723	0.447489589512992	-6.70701051855307	3.9251363672441e-10	5.16372855473617e-09	12.7329944407538
SEC22C	-0.621919419827297	5.62967987147514	-6.8002312314963	2.4015521305445e-10	3.34148623992454e-09	12.7313068929269
MIR381HG	3.5460062613112	-2.00799575022936	6.69767980511703	4.12221850201703e-10	5.40713240377962e-09	12.7181061307306
VPS45	-0.627469261603126	5.6926437691087	-6.79758816012933	2.43534918789193e-10	3.38513537116978e-09	12.7159596387955
RRAS2	1.68044240373503	4.07555658683943	6.75953573221597	2.97723261383916e-10	4.04123830422029e-09	12.706179665382
BBS9	0.826793411684318	4.14838332063634	6.76381512076607	2.91079994833739e-10	3.96909154932607e-09	12.6916326361643
ADH5	-0.737068964715184	7.17652995068458	-6.79556900651839	2.46148392225216e-10	3.4188124097524e-09	12.6912997420478
ALDH3A1	-2.79809303262577	-1.53478109218558	-6.68860650202147	4.32320912774632e-10	5.6377791177905e-09	12.6779931935603
IDH1	1.03689705619905	5.70041436348503	6.78796785794924	2.56237350246935e-10	3.54520982043039e-09	12.6757875938153
LOC254896	2.50440117067833	-3.13753151846812	6.68994966233912	4.2928575303692e-10	5.61043938608237e-09	12.6747143631689
PCNX1	-0.788601533906491	5.9347106535113	-6.7889782076282	2.54873171635493e-10	3.53178581189801e-09	12.6659822397381
IDH3A	-1.04098477047721	4.06756004028662	-6.76041531604707	2.96345708986632e-10	4.02863905067422e-09	12.6648274381551
OSTF1	1.11719101060293	5.42448572450797	6.78160711197393	2.64992579853832e-10	3.65733713227637e-09	12.661380262745
PPP1R26-AS1	-2.1021563519184	-0.973090658319494	-6.68520997789027	4.40090802175888e-10	5.72660970523646e-09	12.6571432004803
RPL17P50	1.56272591710247	-0.0264962658857517	6.68405695626562	4.42759627071698e-10	5.75298758914683e-09	12.6413156821312
BVES	-1.54694668455483	4.36917172757788	-6.76017773865372	2.96717167811215e-10	4.03063298183552e-09	12.6368165347804
NUDT5	0.906744973239123	4.73457351594852	6.76889746139928	2.83379962343451e-10	3.87293148230214e-09	12.6362409733608
WDR44	-0.77022629422728	4.2859538170718	-6.75682662892211	3.02005903233892e-10	4.08391240640039e-09	12.631276100343
RNF123	-0.899065400522487	4.46617716191878	-6.75729410997582	3.01262580187828e-10	4.07693533988524e-09	12.6156584325556
FAM87A	2.44862382893647	-2.5491563148222	6.67707012247237	4.59276246818436e-10	5.94176218015972e-09	12.6154946587192
CSK	0.804676447378397	6.46720310347286	6.78148933009244	2.65157452008214e-10	3.65733713227637e-09	12.6145473766884
NIPSNAP3B	-1.67678383330603	1.83347935970722	-6.69308525136968	4.22281740435624e-10	5.52292770806067e-09	12.6085666506428
ARMC8	-0.539661207591128	5.28037468695694	-6.77132113068604	2.79779061944523e-10	3.83194334534435e-09	12.6081913270712
PLN	-5.35320298092444	3.08084388240772	-6.70298813524687	4.00893063560344e-10	5.26623701296742e-09	12.5883172175818
EIF4A2	-0.967690905605388	8.11509286256044	-6.77218511361486	2.78506365667023e-10	3.82088572515332e-09	12.5876364723058
CANT1	0.633043292316104	6.08608774162032	6.77515598227848	2.74173529491698e-10	3.76720732361352e-09	12.5866115148107
HAND2-AS1	-5.31071880807228	1.177664225986	-6.68020314340664	4.51796107632544e-10	5.86190738491978e-09	12.5827301682587
CD14	2.25963985313271	7.50251270227359	6.77250215872411	2.78040773720023e-10	3.81741892310394e-09	12.5825232630224
NHS	-1.83493583570941	2.8645061476167	-6.7115230435605	3.83318572554963e-10	5.05388626800224e-09	12.5733986454083
EPAS1	-1.27555865527826	7.98707091604563	-6.76608164559533	2.8762091668339e-10	3.92490917583703e-09	12.5531979816705
DCTPP1	0.8191323618552	4.20425602138785	6.73626477641359	3.3655292644881e-10	4.5001719046634e-09	12.539476316938
TAF12	0.679752665657581	4.67874741102009	6.75247372360451	3.09014698198212e-10	4.15986678182593e-09	12.5385538521149
SARM1	-1.60951281884538	2.63111021380945	-6.69545693854959	4.17059015612323e-10	5.4586023422953e-09	12.5346732978394
MIR9-1HG	-2.0592254660158	-0.577464512698015	-6.66323133738268	4.9380380747769e-10	6.34269059590434e-09	12.5345785637274
KANK1	-1.92455585548586	5.40359113370461	-6.75483721093086	3.05189477929487e-10	4.12074738610966e-09	12.5330710413593
MYC	1.28069484623199	5.57304145506056	6.75497128931642	3.04973882171176e-10	4.12074738610966e-09	12.5244602671849
SORCS3	-4.7483443202986	-2.08675877610255	-6.65589826858653	5.13124200551371e-10	6.55329774934945e-09	12.5148183557617
CBX6	-1.05492534111554	7.05121284662932	-6.76042620063034	2.96328701631931e-10	4.02863905067422e-09	12.5083091592904
LOC101929427	2.97699635220632	-2.94857885451953	6.65679742695328	5.10715693792907e-10	6.5271868178194e-09	12.5067250782147
PLA2G12A	-0.875660526878212	4.02904099115495	-6.72287304358512	3.61119416610577e-10	4.79646834018093e-09	12.4977397556348
HMCN2	-4.49336467954972	3.93574328402335	-6.70135839774693	4.04338119014891e-10	5.30760381556077e-09	12.4940675090777
ADRB2	-2.03043930529784	2.07327671653458	-6.6766599483252	4.60264538491338e-10	5.95025482313496e-09	12.4907270932895
FST	-2.49549160108375	4.4477151210791	-6.71549520252729	3.75400579724536e-10	4.95313303535001e-09	12.4742660295748
TSKU	1.88567505078894	5.56190855285009	6.74063375603188	3.2890058092548e-10	4.41100696826835e-09	12.4688041605967
PES1	0.766114500289527	6.58101344574961	6.75305681268445	3.08066618268202e-10	4.1502197837469e-09	12.4660263628263
FAM32A	0.570632820451523	6.56948876769012	6.75219807159153	3.09463898699352e-10	4.16278857282677e-09	12.4610189745384
KCND3	-4.21528128287289	2.1045038782599	-6.66290722280726	4.94642399045587e-10	6.34891399948921e-09	12.4502607827122
EEF1E1	1.15079558097563	1.75837727249882	6.66478172463528	4.89811788095915e-10	6.29592485472964e-09	12.4496425232778
SLC25A25	-0.979757816360016	4.92604302919714	-6.734056063112	3.40488076128423e-10	4.53587792946416e-09	12.4465609620081
LINC01842	-2.86420752653762	-2.56100819730861	-6.63966507543053	5.58583277050203e-10	7.09848103528504e-09	12.4314690831665
ADA	1.51435773087505	3.79132904031417	6.69641978739328	4.14956934662402e-10	5.4350568264657e-09	12.4280713252618
FBXO21	-0.849182064362225	5.30604583627979	-6.73457474215289	3.39559915712532e-10	4.53024467904867e-09	12.4270608597672
PPARGC1A	-3.25409768898663	2.33281870310317	-6.66857629738367	4.80175038135773e-10	6.18980489490478e-09	12.4180385114973
TMEM160	1.27339761825978	2.22637736107973	6.66710177773985	4.83897342093245e-10	6.2333069260589e-09	12.4146455679245
SERHL2	-1.04812768146597	0.149696348652974	-6.64141065000585	5.5351055367197e-10	7.04400123342235e-09	12.4120077043706
SCN3A	-3.89441794091197	-0.577301065792445	-6.63502404520866	5.72294255924124e-10	7.24192540788671e-09	12.3972882438528
FAM110A	1.03139940424857	3.38030314918189	6.68800927021008	4.3367727213872e-10	5.6513569525577e-09	12.3958878103417
SURF4	0.783695704624009	8.29168613401162	6.73495501326719	3.38881017708706e-10	4.52792513303637e-09	12.395830819268
ETS2	-1.02143398090771	6.81416252787935	-6.73887068370047	3.31967760294221e-10	4.44881458134206e-09	12.3957598679795
ADGRE1	2.64282697191054	-0.0277045834020518	6.63610006228376	5.69086141996666e-10	7.21150785310404e-09	12.3902992632663
SLC38A6	1.0134710071331	3.11751462388623	6.67928239618116	4.53981856852164e-10	5.88175482313305e-09	12.3890720270009
SAMMSON	-2.75874420740912	-3.17035556885053	-6.63182421540753	5.8194013937276e-10	7.34325731111398e-09	12.3846764473589
ATP6V1F	0.9036380885048	5.73265512744896	6.73320661312342	3.42013547798156e-10	4.55281731668057e-09	12.3816119543699
CHURC1	-0.929926470842981	5.47545683348201	-6.72729082022569	3.52825855411998e-10	4.68978533238884e-09	12.3741713704889
LINC01750	-3.70441053691628	-2.02145921810021	-6.62665307330411	5.97868290890275e-10	7.52835416007972e-09	12.3689757401808
CTF1	-1.79862362381898	2.72380852579448	-6.6595248749105	5.03477847050954e-10	6.45308168368167e-09	12.3573354024192
SLFN13	-2.62447332358148	3.6597131972559	-6.68648134449866	4.37166434036199e-10	5.6926879656522e-09	12.3542706141637
UNC5B	2.03529924940791	5.80892133216371	6.72159831415579	3.63548019493921e-10	4.82158249818455e-09	12.3480137644081
PCF11	-0.861149277148879	5.05606663369413	-6.71699319119805	3.72456595822893e-10	4.92516166644565e-09	12.3440577909897
TRAPPC14	0.742096500958471	3.32927177024206	6.67762616301512	4.57939837632593e-10	5.92875034555237e-09	12.3437949174515
FAM172A	-0.870154756420137	4.65424378331749	-6.70668015951848	3.93195281321077e-10	5.1689036578946e-09	12.3414794779672
RPAP1	-0.65629330231882	4.98511927108665	-6.71657142300344	3.73283182878852e-10	4.93245449683175e-09	12.339818831164
LEFTY2	-4.59581266024065	-1.37837432566231	-6.61930166394613	6.21254104285193e-10	7.79545650380532e-09	12.3328724847626
HAS1	5.03939210294923	0.610245403579697	6.62594972921652	6.0006766041117e-10	7.55074611847909e-09	12.3308579260331
CLDND1	-0.623466042460709	5.83661147011386	-6.72217573830318	3.6244592740623e-10	4.81052400023769e-09	12.3195874839049
ADPGK-AS1	1.61817177736346	-2.56821240271776	6.6169385590492	6.28961188332555e-10	7.88664550209164e-09	12.3187874777641
TMEM179	-5.39337763230952	0.761154568846768	-6.61967224255351	6.20053962244205e-10	7.78584565616305e-09	12.3015315706967
SAR1B	-0.634113336111384	5.89439457412376	-6.7180208184633	3.70450186056634e-10	4.90586579481647e-09	12.2957232852572
PRDM16-DT	-2.63871253862691	-1.562155272758	-6.61190591327611	6.45690133942622e-10	8.06258342042142e-09	12.29512466268
ATP13A1	0.60160048394768	6.30733818716534	6.71761282555569	3.71245500417556e-10	4.91276979187247e-09	12.2854717639435
YIPF3	0.739183620507448	6.80251419446286	6.7163763066342	3.73666186286993e-10	4.93387951863922e-09	12.276313157681
CARD9	1.63413228510124	2.13429854436631	6.63407286949433	5.75144996372136e-10	7.26774131779336e-09	12.2716024614083
CTSD	1.30937632508393	8.333484871113	6.70830496717936	3.89853951621644e-10	5.13250455692195e-09	12.2668844471765
KCND1	-1.73920719606208	2.58377552120121	-6.63658195931708	5.67655132413375e-10	7.20035094502323e-09	12.2597258465791
RAB42	1.24750925689583	3.08853375978321	6.65429784780129	5.1743885432483e-10	6.60369828960749e-09	12.2566476382756
GYG1	-0.993481227682968	5.92749880548762	-6.70955202608703	3.87308446006974e-10	5.10273897527631e-09	12.2544006938955
TRAPPC2	-0.773296197416562	4.31130021352959	-6.6893537940201	4.30629644332263e-10	5.62390397124676e-09	12.2486973148379
KMO	2.03213424675351	-0.608998063616256	6.60197700142436	6.79990761749534e-10	8.43800300964075e-09	12.2356433691334
LOC339260	-3.28063230671616	3.26082051915277	-6.64557968097149	5.41578139452534e-10	6.89704376315581e-09	12.2214071582542
DOK1	1.1210691488549	4.53228313496252	6.67985570556381	4.52619664114085e-10	5.86834649112774e-09	12.2187781682274
L3MBTL1	-1.65680748086016	0.267669253967497	-6.60331413963179	6.75268901636482e-10	8.38521237897767e-09	12.2141788437483
EML6	-1.70375208931877	0.613899713598602	-6.60378195958435	6.73624521793799e-10	8.37058995168719e-09	12.1993581413227
PITPNM3	-2.51686988002357	1.53160231668432	-6.6120452107831	6.45221250738844e-10	8.06234302926704e-09	12.1878831952783
SNHG16	1.00621104160463	4.03804482812793	6.65983671354421	5.02656787239495e-10	6.44716656079498e-09	12.1830383916662
HROB	1.07205149141964	2.60882285516358	6.62912742166338	5.9019390784448e-10	7.43694094276835e-09	12.1753989626705
SERP1	0.635172367028137	6.93249456345381	6.69668359084134	4.14382827219305e-10	5.43150473309163e-09	12.1749915640215
CCKBR	-3.35528754028881	-3.71896657740623	-6.58624190887945	7.38060634043469e-10	9.10190180813854e-09	12.1552352622799
KCNA4	-3.70268364832678	-3.29132346859917	-6.58580981480551	7.397223325879e-10	9.11612449871727e-09	12.1548792970426
RANBP3L	-2.91864311352189	1.61172201210719	-6.60777735199722	6.59740581252114e-10	8.22085362225966e-09	12.150601844634
NOC2L	0.743876698581222	6.36490046260669	6.68881287542855	4.31853195844338e-10	5.63577849685941e-09	12.1355464281725
HTRA4	2.44294405118746	-2.75182712408002	6.57911462147092	7.65945977438997e-10	9.40053204754186e-09	12.1308104340224
ATPAF1	-0.654492160160975	5.42729668037302	-6.68411323095374	4.42629002111648e-10	5.75298758914683e-09	12.1282878096049
NTN4	2.04277896401421	4.82107445850172	6.65840316686307	5.06442208438921e-10	6.48643945679878e-09	12.1211891261476
RASSF4	1.64563477547624	5.37789115850921	6.67463384164199	4.65177167083319e-10	6.00078545537481e-09	12.1182196776604
ARMCX4	-1.11045896906609	4.05068968151561	-6.65041546935755	5.28054702755164e-10	6.73438753563502e-09	12.1177135118223
PEMT	1.00032381840123	3.29725861838593	6.63462894060747	5.73476717353209e-10	7.25177081724992e-09	12.1142099364604
MBNL2	-1.02798395299512	6.01350326702443	-6.68021266297239	4.51773563537401e-10	5.86190738491978e-09	12.109565746051
LVRN	2.42757261274831	-1.51027647576991	6.57321140735035	7.8982598104679e-10	9.67374977196037e-09	12.102853699659
KLHDC2	-0.813776017878469	4.73287356436764	-6.66513058127276	4.88917927270608e-10	6.28894358241698e-09	12.1014410644082
PTPRH	3.34464707188075	1.35324939537855	6.58517892695446	7.42155151625377e-10	9.13982419216665e-09	12.1008457246857
ADCY2	-4.25552632815698	1.05270784403142	-6.58357226348389	7.48386397511334e-10	9.19979475670092e-09	12.0852595880183
KMT2C	-0.94357875582507	5.99479673484281	-6.67600399876689	4.61849371026988e-10	5.96644169444159e-09	12.0840985928895
MAD2L2	0.995331736179187	5.71271159788726	6.67519648004658	4.63807797390377e-10	5.98742808855784e-09	12.0796056071023
GSN	-1.42695308161771	10.3884518953049	-6.65756570571963	5.08666594991678e-10	6.50563531725805e-09	12.0667232364026
ZNF793	-1.80431972766018	2.13578744067113	-6.58923638670562	7.26645438515748e-10	8.97347063224922e-09	12.0490078554226
LRP1	1.37102589123898	10.0856883546472	6.65767464805575	5.08376688492056e-10	6.50563531725805e-09	12.0448967297117
OLFM1	-3.0742323767888	3.83175865624164	-6.61405720767336	6.38486061563685e-10	8.00048467498144e-09	12.0443032783767
GNB1-DT	1.83607229429482	-1.74443492658426	6.56114564832745	8.40939625678645e-10	1.02647300395124e-08	12.0428457906766
LOC105374085	-1.48227073235698	-0.323781007763842	-6.56548205084365	8.22205024756778e-10	1.00497329917613e-08	12.0427722220637
ZPLD1	-2.93452641596159	-2.3050518090034	-6.5602937989181	8.44668990462172e-10	1.02892389048758e-08	12.0386526913161
IL1R1	1.79507365120483	6.28989581799709	6.66514789670934	4.88873602558921e-10	6.28894358241698e-09	12.0376455904219
LINC00570	-2.37051690657697	-3.23453033959791	-6.56092724701714	8.41894229327812e-10	1.02693914463109e-08	12.0355979143519
C4orf54	-3.51515319672615	-2.64866892837685	-6.55824592193311	8.53701311963512e-10	1.0385154833662e-08	12.0289569818035
SOCS1	1.72514881359941	2.97218540952222	6.60012957316079	6.86568185981092e-10	8.50784667783481e-09	12.0241238567654
ACTC1	-5.54559394366322	1.02676622008996	-6.57525754432203	7.81466924815775e-10	9.57791075110845e-09	12.0240874609771
GPRASP1	-2.2610037266782	3.62661880377223	-6.60939356676385	6.54204702252758e-10	8.15754138810445e-09	12.0007213924491
LINC01605	2.69294465191634	-2.01250809805211	6.55231413469247	8.80404287084285e-10	1.06665738322354e-08	11.9995409000323
TINAGL1	-2.04965227646006	4.99946264737648	-6.64018360872392	5.57071629545753e-10	7.0842917655212e-09	11.9975389633199
FAM227B	-1.05117723372944	1.40170332701758	-6.57119936331279	7.98131637561241e-10	9.76880436389803e-09	11.9883202915528
IRAG1-AS1	-1.97763947781148	-3.39759998932138	-6.5505516008249	8.88496009423e-10	1.07500822840512e-08	11.9801576726254
SPON2	2.46045910372251	6.52573288219006	6.64898447233325	5.32021477573045e-10	6.78015431013665e-09	11.9672543096361
SPAG16	-1.01876588020508	3.69720716739132	-6.60601167011474	6.6584118413129e-10	8.29110991156816e-09	11.951468331058
MANSC1	-1.4811827356687	4.02975167560752	-6.60524459615714	6.68508787852343e-10	8.3185503643167e-09	11.9344536574446
LYRM4	0.795957271888783	4.54025141006938	6.6231584456283	6.08874938738195e-10	7.65083148319171e-09	11.9184526933414
NSRP1	-0.613770251837598	5.14125365431187	-6.63504351732754	5.72236042313296e-10	7.24192540788671e-09	11.910129435494
TPST2	1.41571936559081	5.20368962497221	6.63214076123849	5.80978815185243e-10	7.33628953175112e-09	11.8998118397853
SLC37A2	2.10471536684322	3.59626021791123	6.59140749973494	7.18477934928402e-10	8.87872353632059e-09	11.8980055808213
ARPIN	-0.837622825167602	5.61067433931533	-6.63653172093159	5.67804151261104e-10	7.20035094502323e-09	11.8924302511898
THAP3	0.813772980424185	4.2405189778669	6.61163893681144	6.46589730305653e-10	8.06819794997263e-09	11.8798834879454
CNPY3	0.906483820259515	6.53529311370015	6.63667360268398	5.6738339594877e-10	7.20035094502323e-09	11.8689263257528
NADK	0.629422270769565	5.86445763553775	6.63125333561596	5.8367781989376e-10	7.36000491456751e-09	11.8519399679181
SLC6A7	2.52717158560392	-2.93522856923047	6.5214538154881	1.03317206661845e-09	1.23270732413099e-08	11.8445810366204
LOC105370027	1.70591284418307	-0.811493513642709	6.52143523413328	1.0332714896932e-09	1.23270732413099e-08	11.8394763271355
TPMT	0.942430247125097	4.66161872086242	6.6136203911265	6.39942398304355e-10	8.01313348044371e-09	11.8371186837341
ZBTB26	-0.838960058158611	3.31880472381656	-6.57818287832635	7.69667274761336e-10	9.43974275221991e-09	11.8343735137636
CTSA	0.901165655700662	7.3869771235224	6.62336955059664	6.08204414310884e-10	7.64776532469036e-09	11.8060691410816
ADD3-AS1	1.92065589347558	-2.10380629461286	6.51278555055689	1.08059128578281e-09	1.27642176188219e-08	11.8028019655759
PHLDA1	1.91789953372056	5.87349946073995	6.61270229498665	6.43013988891476e-10	8.04597615827848e-09	11.7887617175095
ADAT3	1.11028190914107	0.569766971374631	6.51966415099294	1.04279138493992e-09	1.24323752149985e-08	11.7882384805169
C17orf67	1.23878698554727	0.647218942425152	6.51898744789132	1.04645155019231e-09	1.24551981689985e-08	11.7842704622606
NUP210	-1.95550187633032	4.0638280563501	-6.58114399758224	7.57902074609173e-10	9.30817952042266e-09	11.7743274485518
CCDC157	0.887797322832998	0.754353075828507	6.51853167527937	1.04892386962229e-09	1.24640516276986e-08	11.7699040016144
IL27RA	1.41643526687477	3.20784703926273	6.55177837816488	8.82856214102848e-10	1.06890579170008e-08	11.7622269708618
JTB	1.15236937443211	3.10897497240783	6.55456359687586	8.70182467078887e-10	1.05569971699537e-08	11.7549917082373
RAB3GAP1	-0.568729926325379	6.12183819245164	-6.61254525002966	6.43540853002204e-10	8.04695330207987e-09	11.7510265328944
BVES-AS1	-1.95067402454783	0.669077672622311	-6.51295778749469	1.07962852615963e-09	1.27612518804011e-08	11.738611897422
SFTA1P	2.82075748321691	-0.326225449876811	6.50266011617893	1.13870067277038e-09	1.33451253355854e-08	11.7320794342837
NRXN3	-2.90088015647521	1.90609434201764	-6.52881197578224	9.9453241455826e-10	1.19045131678532e-08	11.7310056182222
RPS2	1.04394088956157	9.29668981767513	6.6004324110338	6.85485708427566e-10	8.50030721840573e-09	11.7298733671165
DIRAS1	-3.96763948892301	2.21594430371346	-6.52236594354078	1.02830311743464e-09	1.22841460351236e-08	11.7218176118669
PHF23	0.732663450300434	5.09493906530165	6.59399412052906	7.08865345230027e-10	8.77808322190581e-09	11.7094716127462
CHMP6	0.689110914063705	3.9434530658765	6.56839578936751	8.09848350980693e-10	9.90545073767722e-09	11.7083268770018
DMAC2L	-0.893263595014142	3.30583501799831	-6.55299856672083	8.77281692500338e-10	1.06359283490355e-08	11.7055007411614
POR	0.761541750934573	6.36097476716827	6.60444204333319	6.71311047041777e-10	8.3476271737213e-09	11.7044299080018
INKA2-AS1	-1.96223412429918	-2.61061651575131	-6.4918378313999	1.20421256302678e-09	1.40439698275632e-08	11.6994079622839
GRIN2D	2.79039311086956	2.40636023197977	6.51349615712199	1.07662462376342e-09	1.27341399265844e-08	11.6966828228121
KRBA1	-0.944422624916472	3.62624637525817	-6.55704947451943	8.59022298191959e-10	1.04357241388076e-08	11.6941815604067
PTGES	3.78819645910262	4.30083839658152	6.54478520702845	9.15484576718844e-10	1.10393772327812e-08	11.6928740686182
NOL11	0.505887405533919	5.2506363887758	6.59340360172565	7.1104865018821e-10	8.79437670623453e-09	11.6890257540877
CAPZB	0.791818482490878	8.44085124934016	6.59337298673536	7.11162022421509e-10	8.79437670623453e-09	11.6791658563269
GALNT6	1.71379407744742	2.50886157621281	6.52266840175471	1.02669358681614e-09	1.22730951368001e-08	11.6725580121027
GPR3	1.48799789818978	1.8969885834914	6.51115696117225	1.08973657084885e-09	1.28553068762438e-08	11.6714473838151
ALG2	0.71985653636165	4.8855431948629	6.58352667155423	7.48563970220659e-10	9.19979475670092e-09	11.6713458037321
IFT27	1.15595702864533	3.87979982175592	6.55976334710976	8.46999515005931e-10	1.03106234240131e-08	11.6691794448794
PDZK1IP1	-2.7878362833233	-1.70192803004967	-6.48572908088644	1.24281566853197e-09	1.4461341825079e-08	11.6662038832613
B9D2	1.18102843115592	2.26168326128058	6.5144274510112	1.07144777188805e-09	1.26812739258909e-08	11.6434989540688
MTTP	-3.11363451709363	-1.50697459700092	-6.47891307298582	1.28732738175979e-09	1.49308326535154e-08	11.6263247086135
ACE	1.73482898471762	3.95228723851704	6.54483579598018	9.15244329031477e-10	1.10393772327812e-08	11.6244612849741
SACS-AS1	-2.6450862419659	-2.76242939493429	-6.47493834723248	1.31400488838273e-09	1.51715528999296e-08	11.6160466860565
MORN4	1.13871900847563	2.44219110479683	6.50582435547523	1.12021826581499e-09	1.31752646309077e-08	11.6152371405133
C6orf62	0.728343208952537	6.9248891470109	6.5871850526559	7.34446362492973e-10	9.06356347271954e-09	11.6136675140761
MRPL20	0.787113230113334	5.83650343205038	6.58404178472867	7.46560105891865e-10	9.18776201698492e-09	11.6106107800989
LINC01138	1.76938735881515	0.962752975606287	6.48371041081126	1.25583816620465e-09	1.45939301090186e-08	11.5993719550972
ALDH1A3-AS1	1.52373982627213	1.41584198128405	6.48507151313769	1.24704298778245e-09	1.45011205018983e-08	11.5917097506887
IMP3	0.815808795031993	3.86487902716288	6.54299484191995	9.24027163821847e-10	1.11274218095967e-08	11.582536789106
LOC100129844	2.47973121492941	-3.70219277330517	6.46942373463424	1.35192128055608e-09	1.55492626566075e-08	11.5774364835948
ROS1	4.51086304739043	-2.40683707875607	6.46600807458162	1.37594413843845e-09	1.57850635613179e-08	11.5724850549011
HEATR3	0.854283250990151	4.17011531029425	6.54496254531091	9.14642667246847e-10	1.10393772327812e-08	11.5695136605072
LINC01524	3.09232350960637	-3.81850150400727	6.46345489918423	1.39417501367778e-09	1.59432092922553e-08	11.5537614773989
GLYATL2	3.05515202908426	-0.648268260276322	6.46406772681053	1.38977756492579e-09	1.59132193593131e-08	11.5459090176139
FNDC4	2.47384804234728	2.44804570283919	6.487291816975	1.23282580414298e-09	1.43544152559012e-08	11.5444765042231
ZNF248	-1.02832760885423	3.80351122525404	-6.52886672848872	9.94250296483473e-10	1.19045131678532e-08	11.5394986533523
METAP1	-0.710745026517722	5.1110951734497	-6.56318039912925	8.32097082541118e-10	1.01637144325918e-08	11.5376171884158
LINC02798	1.73415017776926	0.637478104528982	6.46696694490349	1.36915814861645e-09	1.57273380927877e-08	11.5283009057195
RAB15	-1.70021825331873	4.38820096385845	-6.53914456280198	9.42665343225879e-10	1.13290430759941e-08	11.5236035808151
PRSS27	-1.48848541738667	0.449064912596711	-6.46712202908139	1.36806370728533e-09	1.5724839958547e-08	11.5209033576844
PPM1L	-1.56688926176069	4.13247653548397	-6.53097033856098	9.8347074618715e-10	1.17878435493862e-08	11.5189691819262
TSPOAP1-AS1	-1.83314226933985	1.4347800688284	-6.47787551100974	1.2942393963006e-09	1.49819280923602e-08	11.5125385530079
HTR4	-2.62561314438921	-3.84975715887334	-6.45433461150211	1.46126114499277e-09	1.66044826304597e-08	11.5052721548565
CCDC51	-1.03289212086701	4.08780895275689	-6.5371408309501	9.52510872548498e-10	1.14397002382231e-08	11.5044937557088
ANGPTL2	1.87137528429245	7.97959935030847	6.55763175506149	8.56428641189588e-10	1.04112691289292e-08	11.4832049316733
HEXA	0.951924401560812	4.69524293612825	6.54310948184828	9.23477823424224e-10	1.11274218095967e-08	11.4808572905841
CD27-AS1	-1.07330626461546	3.87654420819285	-6.52284452504804	1.02575749046448e-09	1.22700850977442e-08	11.4807442836688
CYBA	1.81807797472665	6.10837693893604	6.55552147888467	8.65865311695768e-10	1.05117338551231e-08	11.4774993449346
WIPI2	0.581846849789987	6.45063103991889	6.56050625263741	8.43737353904007e-10	1.02848772894988e-08	11.4769115659835
HECW1	2.9299063267438	-1.23118360248044	6.44628914084294	1.5230726360966e-09	1.71978686636323e-08	11.4659883450387
PNMA8C	-2.74274090435441	-2.97971159661281	-6.44420718708532	1.53948255454111e-09	1.73394859833397e-08	11.464518685734
PDCD11	0.660396254539607	5.48492705494926	6.55018591329822	8.90184019810203e-10	1.07632431956957e-08	11.4590841425634
RNY3P16	2.10130597489519	-3.0749151831775	6.44332819555536	1.54646288501484e-09	1.74071726247339e-08	11.4565424005629
PC	1.30215141755549	3.92638680164286	6.51589159140134	1.06335847201142e-09	1.26105031492307e-08	11.4535759361953
SFT2D1	0.75417111396683	4.84051980347533	6.5397446431816	9.39736343900498e-10	1.13014167555197e-08	11.4471667709892
CCDC96	1.10655445975669	1.00041621763138	6.45203553855271	1.47866787873383e-09	1.67597937633226e-08	11.4288208654677
FHOD3	-2.14434491154129	3.84604698095448	-6.51785985001361	1.05257865003671e-09	1.24991972011975e-08	11.4275938227662
LDLR	-1.51442748960114	5.88484437815536	-6.5451593040333	9.13709452135943e-10	1.10393772327812e-08	11.4259849151266
ST14	2.00357255725805	2.87830632850053	6.4799740448855	1.28029700116303e-09	1.48589032542747e-08	11.4108812779566
AKT3	-1.42443784496534	5.65921097351515	-6.54224330204568	9.27636430202386e-10	1.11633884764825e-08	11.4105465834548
ULBP1	2.46641742995704	0.85786196748245	6.44577382394233	1.52711824705552e-09	1.72326981044384e-08	11.4067581429725
FMO5	-1.38741398187712	2.13484305979597	-6.46495025206364	1.38346883681564e-09	1.58511052478857e-08	11.4050021308917
SLC2A9	-1.58962052229268	2.65998410333616	-6.47660360052886	1.3027624568717e-09	1.50647688009305e-08	11.4006615724467
ZNF540	-1.3983871281457	0.856688924673163	-6.44190159530248	1.55785830785116e-09	1.75244399737009e-08	11.3913776720466
PREP	0.613937834518444	5.127861828311	6.53115752259595	9.82517152868635e-10	1.17842910154431e-08	11.3889909826794
FAM178B	-2.85556653855282	-0.267359698205502	-6.43355669987433	1.6261906363842e-09	1.82245151881282e-08	11.3834126162687
TMEM25	-1.93864383379838	3.12950865868746	-6.48084778221614	1.27453569961729e-09	1.48016189312419e-08	11.3826346607878
CYTH1	0.941418905534043	5.75352379288237	6.53452881153575	9.65497482276961e-10	1.15879085372879e-08	11.3696156950085
VEPH1	3.30805918169629	0.76529197634697	6.4336381655098	1.62550950282711e-09	1.82245151881282e-08	11.3588560089587
IFT81	-1.11205925816832	4.04559849481648	-6.50309278820196	1.13615581179631e-09	1.33380967329895e-08	11.3573409230621
FIGN	-2.16059287773961	2.0937860144532	-6.44755695136965	1.51316425739764e-09	1.71075336061772e-08	11.3566528358687
LINC01060	3.23491223384872	-2.25295302406149	6.42186740711437	1.72689366847219e-09	1.91614668127319e-08	11.355940013817
HOXC13-AS	-3.61844732431665	-3.26561552176099	-6.42276806991707	1.71892099549631e-09	1.90848126131543e-08	11.3553656423257
RHCE	1.83927554456656	-0.154292388543483	6.42521299317235	1.69746071351305e-09	1.89147447229104e-08	11.3431458188554
VSIG4	2.37005561524834	5.61989669359153	6.518925072754	1.04678956224866e-09	1.24551981689985e-08	11.3389714293916
LOC112267871	-2.86334733575837	-3.20929736686108	-6.41633417780195	1.77667857015852e-09	1.96895076894391e-08	11.3244760429122
DOCK4	1.04521977107374	4.13688820288578	6.49659337107209	1.17498035969974e-09	1.37433612718696e-08	11.3207879899836
RIMKLB	-1.08842094005137	4.87776927277859	-6.5100645520431	1.09591362153498e-09	1.29196759682734e-08	11.3174372491211
WDFY2	0.849599640399756	3.42134204522011	6.47587387186791	1.30767728417773e-09	1.51082225403292e-08	11.3161745251758
SLC38A5	3.08482190387714	2.62517875605968	6.45308845507853	1.47067085170967e-09	1.6691230507971e-08	11.3096549749324
IL22RA1	-2.92881578831021	-0.551603912261295	-6.41536495839541	1.78554328063896e-09	1.97633188673686e-08	11.304951168413
NBEA	-2.10855309769767	2.9060604829098	-6.45307707928476	1.4707570242928e-09	1.6691230507971e-08	11.3037637742251
CEP70	-1.04747732991026	3.5332012204693	-6.47852725295289	1.2898933766651e-09	1.49509231654699e-08	11.3029343640908
CDC73	-0.597691401937993	5.24244550695686	-6.5156373391807	1.06475887410891e-09	1.26187649515181e-08	11.2977569834795
LRP5	-1.68671905208863	5.39590138778379	-6.50859364500498	1.1042853973337e-09	1.30098169905326e-08	11.2937338196879
TMEM150B	2.30288532732338	1.03626291990968	6.4228594936409	1.71811374023532e-09	1.90848126131543e-08	11.2910618746487
CMTM5	-3.38652358269107	-3.03272652927373	-6.40849034221889	1.84968172862858e-09	2.04228097758861e-08	11.2884300338325
LRRC7	-2.64912076724074	0.808358381565301	-6.4227761726693	1.71884943455797e-09	1.90848126131543e-08	11.2881813419825
KCNAB2	1.04597185836077	5.19338111490966	6.51207615763247	1.08456552777944e-09	1.28027284256834e-08	11.2847142220394
C1QL1	-2.81442465721769	3.31430086768868	-6.46227720307354	1.40266426279887e-09	1.60096581134606e-08	11.2835328432167
NUMA1	-0.93636260530916	7.64727982601322	-6.51868012014914	1.04811800563802e-09	1.24627347208855e-08	11.2771320123055
TRIAP1	0.673281135885576	4.72724116829671	6.50267388436177	1.13861960560649e-09	1.33451253355854e-08	11.2767503830478
MIR3936HG	-1.75402348070925	0.341732871155753	-6.41562950881127	1.78311932975095e-09	1.97486798652034e-08	11.2766612556813
GPAT4	0.680227047908692	6.00634148134695	6.51947408871989	1.04381812236659e-09	1.24363473436248e-08	11.2757502577511
GAR1	0.787208662527643	4.17023898714918	6.49177607965472	1.2045968208573e-09	1.40439698275632e-08	11.2684854901472
C4orf48	2.0699988844993	1.19677084260795	6.41772553095162	1.76402859703853e-09	1.95614080231898e-08	11.2659624987281
ENO2	-1.54268777003279	6.16674806875443	-6.51699641428772	1.05729422729205e-09	1.2546884705211e-08	11.2646789300855
HDHD3	-1.25339289583875	3.43149216060866	-6.47036317860688	1.3453867491289e-09	1.54840370979655e-08	11.2627906532797
SYT11	-1.18220949624908	6.16859118519281	-6.51490270077141	1.06881542081655e-09	1.26584737851134e-08	11.2535097968772
RPL28	0.891191674474689	9.25961769600096	6.5030149487764	1.13661322893358e-09	1.33380967329895e-08	11.2405923003309
RAB27A	-0.945433960800446	5.16193128628087	-6.50340168575791	1.13434238644389e-09	1.3328894712533e-08	11.2330900598471
KCNE4	-1.90212132991089	4.6176218544595	-6.48753458050029	1.2312810384989e-09	1.43457441853956e-08	11.2283787399757
EIF2AK3	0.886230720324098	4.11426978617869	6.4713963965641	1.33823585363154e-09	1.54116294742885e-08	11.2254579002687
STK10	0.963701032625067	5.83204015702622	6.50577003022377	1.12053307468263e-09	1.31752646309077e-08	11.2222364144534
TRERF1	1.57695390886769	3.91973348060488	6.45864427193382	1.42917361231548e-09	1.62914889017348e-08	11.2175353712323
HAVCR2	2.00584164363087	3.96287845134283	6.46566385588365	1.37838826533561e-09	1.58029923182435e-08	11.2149287599936
ESYT1	-0.796404202022051	7.08394818524361	-6.50719407267968	1.1123096235813e-09	1.30957477744164e-08	11.2096400183094
SLC12A5	1.809533996017	-0.533577531193294	6.3940940775331	1.99142954043852e-09	2.1856091066968e-08	11.2034448461651
DECR1	0.778113025463067	5.56140106208199	6.49805509541195	1.16613638881448e-09	1.36488195743032e-08	11.1900398647822
CCDC85C	-1.29240033105553	3.01201329778634	-6.44496040612103	1.53352570251645e-09	1.72832491337665e-08	11.1898665117773
SLC5A2	-1.93644722941995	-2.82922978523185	-6.38721399297285	2.06289497393991e-09	2.2582277031573e-08	11.1858256200426
PAXIP1-DT	-1.09280541149882	2.89923115509137	-6.44013902673655	1.57205157894764e-09	1.76730137066521e-08	11.1824074558302
SUMO3	0.781434033768602	6.44378958303256	6.5003534998197	1.15236259282379e-09	1.34964164937448e-08	11.1743549403141
BCL10	0.77065380194681	4.2853205432242	6.47200888476242	1.33401450612743e-09	1.5372888245097e-08	11.1715183895311
SYBU	-2.66075984097731	2.03384383153719	-6.40785470623192	1.85572531751937e-09	2.04769296421168e-08	11.1606896295624
SLC35F6	0.707735949121032	6.02918509700558	6.49601073973862	1.17852387394418e-09	1.37758224144023e-08	11.1604345042453
OLFML2B	1.96344043256998	7.55390571480431	6.49371587825712	1.19258366475938e-09	1.39220167270836e-08	11.1540875403939
TPRN	0.911556245154455	3.99899990522219	6.46299068697695	1.39751516260137e-09	1.59712201278555e-08	11.1536013057166
ATL3	-0.651338953840439	7.20872080587544	-6.49489102805684	1.18536343442101e-09	1.38467438062561e-08	11.1489467083809
LENG9	1.10795430276228	1.87121918550065	6.40619410761192	1.87160604101669e-09	2.06141080598712e-08	11.1466560056411
PTCRA	2.21327153609967	-2.88308702800891	6.37589489324013	2.18599843271733e-09	2.37846710540379e-08	11.1300351660981
SH3TC1	1.56408445634641	4.45858424679184	6.45732188658464	1.43894493641254e-09	1.63716507962013e-08	11.1198486870409
ASGR1	1.53683401592815	0.687946687609552	6.3840201410482	2.09692235618526e-09	2.29092229162226e-08	11.1166770205641
SETBP1	-1.66815653599219	4.58505555309742	-6.45799790267288	1.43394155308383e-09	1.6335454884591e-08	11.1086702883858
FPR1	2.61789109189836	3.09461201709484	6.41370083434343	1.80086539524326e-09	1.9908333786749e-08	11.0987214089953
SERPINH1	1.10586122252968	9.60788699416556	6.47273645008811	1.32901706580615e-09	1.53350096569949e-08	11.0959493645223
GK5	-1.06918795917059	4.25642997777577	-6.45087992633913	1.48749416924764e-09	1.68385466848355e-08	11.0818581301998
ATP2A2	-1.09896929144172	8.25846516500213	-6.47655696092953	1.30307603648671e-09	1.50647688009305e-08	11.07779649401
NRBP2	-1.28194382167598	4.067405849555	-6.44935052107723	1.49925518292424e-09	1.69609745646779e-08	11.0736699045332
CDKN1B	-0.866903995521108	6.22985522021846	-6.4781831237921	1.29218634430607e-09	1.49678251548787e-08	11.0682046438644
GTF2E2	0.669543885030996	4.87054572298633	6.46374119552424	1.39211894339578e-09	1.59298562693234e-08	11.0624118137024
LILRA6	1.86382703311905	1.29066275399575	6.37841110231356	2.15802283079385e-09	2.34945399993713e-08	11.0504168965038
LAGE3	1.08056521789318	4.47442101751644	6.45445444315806	1.46035942790303e-09	1.66044826304597e-08	11.0488379054242
DKC1	0.702917007806517	5.78064223533135	6.47210557157688	1.33334932734514e-09	1.5372888245097e-08	11.0413700556052
ROPN1L	1.97482760057076	-1.46622146455412	6.35620722574012	2.41756192529738e-09	2.60356173468512e-08	11.032594616401
RAC1	0.533419876823896	8.34356772175742	6.46617314602319	1.37477356183795e-09	1.57817315859899e-08	11.0271651534385
LINC02660	-3.05873220788736	-3.22611762514978	-6.35325176462509	2.45434580188056e-09	2.6384217370216e-08	11.0207096427359
SCAT1	2.53963000129764	-3.13371897792542	6.35339928369347	2.45249678408696e-09	2.63801558701039e-08	11.0202172624708
LINC01960	1.99323205502484	-1.07558610496446	6.35380667779491	2.44739758312573e-09	2.63411080810489e-08	11.0159397599357
NLRC4	1.47592274011594	1.54512636490684	6.37306169488161	2.21792558792633e-09	2.41174188702893e-08	11.0152352472384
NIP7	0.760473303146223	4.2034364775185	6.43916143309944	1.57997855307036e-09	1.77509996460555e-08	11.0112460732747
LSM6	0.64957742981488	3.9366366459506	6.43043563700924	1.65249843672869e-09	1.84846846344243e-08	11.004942228547
ATP6AP1	0.743765433937968	7.55556310079948	6.46277205505647	1.39909101388812e-09	1.59790452038394e-08	10.9905503165824
PXDC1	0.915475539432332	5.84524312474272	6.46057765201587	1.41500500532028e-09	1.61402383908384e-08	10.988203436619
GRN	0.840346274462979	9.0963981537424	6.45267859153708	1.47377874070529e-09	1.671494408576e-08	10.9832971622558
INTS6L	-0.996137085306674	3.41064027357187	-6.41222822634199	1.81453202961015e-09	2.00470571921994e-08	10.9798354713223
ND6	-1.56721008694127	8.57381130749585	-6.45150114932562	1.48274298959955e-09	1.67953661064495e-08	10.9685336314639
STN1	0.740849653902468	4.15305115052326	6.4240624940197	1.70752615414293e-09	1.8993580316338e-08	10.9606643078887
PPIB	0.819765949485546	7.07667177546123	6.45746907036678	1.43785412675168e-09	1.63696268868472e-08	10.9563612841379
SEZ6	-2.4329218322372	-2.98557977830521	-6.33704027215771	2.66612352135059e-09	2.8456107655558e-08	10.9399244889005
RCC1	0.941391915993457	5.50500255499255	6.44680063726832	1.51906745206471e-09	1.71634521001716e-08	10.9315065771867
DSC2	1.99579083461905	2.48165848780813	6.36410622356279	2.3218914032629e-09	2.51563956204876e-08	10.9074962475033
ACTR1B	-0.621924886580148	5.97603812917372	-6.44501892187994	1.53306388007606e-09	1.72832491337665e-08	10.9020341392423
TLE6	-1.82362242195994	0.199384715380913	-6.33627028465426	2.67661737824642e-09	2.85341416226734e-08	10.8892306958044
GPR157	1.45102778295631	2.97041722628981	6.3792364281764	2.14892368069754e-09	2.34239212878952e-08	10.8845315545975
CIAO2A	0.708932237522551	5.00813435779858	6.43129391080114	1.64522247499703e-09	1.8414784144302e-08	10.8825407777971
TLNRD1	0.870680602159134	5.11361318948823	6.42881367535368	1.66633509802024e-09	1.86278395527437e-08	10.8809843311971
PHYHIPL	-3.19526679952563	-1.27317034640914	-6.32559948810079	2.82629699167306e-09	2.99871783181596e-08	10.8799005924493
GFOD1	-1.24497148088641	3.60753186935209	-6.39323598413701	2.00020805246119e-09	2.19362266597441e-08	10.8795059225412
IFNAR2	0.989067752663078	-0.0306199500989182	6.32689345195616	2.80771688419962e-09	2.98076799589008e-08	10.8558066244226
TP53I3	1.19674055638387	3.97262905565285	6.39406933221737	1.99168215957982e-09	2.1856091066968e-08	10.8524567265812
CCL28	-2.60083848965492	1.61079675072393	-6.34308229746487	2.58517182916092e-09	2.76744573544384e-08	10.8504441164767
GLYATL1	2.5934626529016	-1.77065072824649	6.31889130106397	2.92457597634521e-09	3.08473951952035e-08	10.849799105775
NEO1	-1.52021940530584	6.00650600996962	-6.4285823444781	1.66831780885564e-09	1.86383841935143e-08	10.8457322211617
VN1R1	-1.64743191944833	-1.0170309391077	-6.31943849403086	2.91643493527251e-09	3.07796320331792e-08	10.8450407069253
KLF7	-0.812195506542554	5.31183515690693	-6.4251134711965	1.69832909508035e-09	1.89147447229104e-08	10.8416498230371
PSMD3	0.510512288583048	6.985446836176	6.43489987999156	1.61499610108919e-09	1.81330589158611e-08	10.8415843416254
MAN1B1	0.794437416418698	6.94446491254901	6.43430154408585	1.61997344305988e-09	1.81775618319816e-08	10.838011138577
STOX2	-2.45421345003129	2.44413482658469	-6.34610944334726	2.54552788853244e-09	2.73152965704819e-08	10.8354903940951
REEP6	1.85812144831505	1.51949655207282	6.33506224259541	2.69316323471938e-09	2.86934699713329e-08	10.8333642819164
SYPL1	-0.736680688679395	6.86542925997467	-6.43216807007401	1.63784425934886e-09	1.83436511020515e-08	10.8282160756042
MRPL49	-0.633017886964963	5.55811443707425	-6.42622665337134	1.68864085126179e-09	1.88419533938862e-08	10.8186247729509
CALHM2	1.0286158938845	5.65814539913161	6.42441232702889	1.70445934986387e-09	1.89712356315389e-08	10.8156600616498
DVL1	0.789054194889268	6.00050975265165	6.42675342386911	1.68407524470912e-09	1.88027105933245e-08	10.8077509876986
TSC22D1	-0.911220199184988	7.38059976707314	-6.42528245222889	1.69685490567469e-09	1.89147447229104e-08	10.797521403422
ZDHHC23	-1.79531119696751	0.74915138686742	-6.32294795373736	2.86474914566735e-09	3.03273604300256e-08	10.7919648309829
CORO6	-1.92650376206544	2.78786189997249	-6.35844747254775	2.39004152042301e-09	2.57857006634807e-08	10.7892585121246
USP12	-0.77578209836695	4.92701027456237	-6.40625870775808	1.87098576080767e-09	2.06141080598712e-08	10.769261846174
COMMD3	0.963449062067762	3.02206596949663	6.35653182023036	2.41355520371035e-09	2.60108517462655e-08	10.7686352555146
LOC101930421	-2.2211557808989	-3.80441303315773	-6.30129141644373	3.19868432723844e-09	3.35609178886556e-08	10.763951035138
DLG3	-1.03189476223915	4.67346443474656	-6.4005941962988	1.92615168737861e-09	2.1201857523871e-08	10.7630337101529
RAVER2	-1.55907719399326	3.51063196715985	-6.35905459360569	2.38263654852133e-09	2.57367806936964e-08	10.756125465212
RAB22A	0.617407128299106	5.88691778018111	6.41457543588394	1.79279660062643e-09	1.98313607932341e-08	10.7533284259888
IL20	-2.75600779465607	-4.00042964958281	-6.29920974673564	3.2327309332413e-09	3.38784911536819e-08	10.7532252777027
ST3GAL5	1.65955892885725	3.72396061100877	6.36194636223829	2.34767467990082e-09	2.54050420551005e-08	10.7499622409833
PLCD4	-1.99320529331512	-0.68934242193477	-6.29831403397311	3.2474901283999e-09	3.39890225002146e-08	10.7325532269616
LOC105374003	2.59615671817718	-3.57694931081542	6.29451485979062	3.31083143089063e-09	3.45154176670348e-08	10.7319423165664
GNA15	2.07601905418161	3.2578135453156	6.34906077083533	2.50745284485476e-09	2.69228365036471e-08	10.7293808821422
IGFBP7	-1.29397962060812	8.39417572262304	-6.40632194120461	1.87037879935755e-09	2.06141080598712e-08	10.727303697496
HUS1	0.616984973541885	3.61280716294978	6.36882093355402	2.26657359249619e-09	2.46016532003929e-08	10.7216278662236
PUS1	0.915989588880385	4.11732698018638	6.37910581884996	2.15036111946073e-09	2.34253494732991e-08	10.720665168355
SPP1	3.04714778849698	5.89861562854284	6.39744248292315	1.9575356496555e-09	2.15208900882727e-08	10.7182565707281
NCKAP5L	0.858300562844833	5.25935515870524	6.39238245160561	2.00897767801531e-09	2.20189356628927e-08	10.6921361830746
KAZN	1.51217178276394	3.91331133443303	6.36180944695735	2.34931856204207e-09	2.54074976694671e-08	10.6884120695909
MYOZ3	-2.19116216093121	0.641500595707237	-6.29713631347241	3.26699701347316e-09	3.41378341774984e-08	10.6871526508954
ARID5B	-1.01605712102278	6.15782100873764	-6.40043834944725	1.92769186758589e-09	2.12057931764924e-08	10.6849057618403
FRAT2	0.91333084507593	2.88767877853761	6.33635255461138	2.67549421764939e-09	2.85341416226734e-08	10.677822062251
MIR3667HG	1.53437136452972	0.90608280109914	6.2963879123997	3.27945279798236e-09	3.42280955300475e-08	10.6723332431402
TBX15	2.34038714963194	3.53955635638739	6.34314203732524	2.58438362407719e-09	2.76744573544384e-08	10.6681254833245
ABCC9	-2.08092712714288	4.39195552417431	-6.36747899440967	2.28218522039991e-09	2.47561180804542e-08	10.6664572000667
TOMM40	0.792185218784406	5.79461767159074	6.39684338860545	1.96355794002445e-09	2.15738709697171e-08	10.661730435207
DHX37	0.649454027393913	4.80949478658664	6.38393173337535	2.09787206672453e-09	2.29092229162226e-08	10.6607430769936
LOC105370525	-1.82375772056977	-2.4245591222642	-6.27823706924737	3.59625636425918e-09	3.71882773169154e-08	10.6566884471496
MFSD3	1.19169904493504	2.8849182247612	6.33233234220484	2.73092454563683e-09	2.90440142513724e-08	10.6554896126007
LIF	2.40472271064247	2.69182317988559	6.3220891313273	2.87731362768561e-09	3.04384133675698e-08	10.6521254574952
VLDLR-AS1	-2.28394870573472	-0.788311519295822	-6.2803325376701	3.5581988245516e-09	3.68584997822269e-08	10.6498157441351
PLEKHA7	-1.51700797066333	1.83365382429251	-6.30648327409599	3.11529819468303e-09	3.27435005444674e-08	10.6484308682419
KAT7	-0.64515367664139	5.4535993829502	-6.39031805594076	2.03034504388353e-09	2.22395338924103e-08	10.6454433584204
SLFNL1	-1.7209294366611	-1.25777460339278	-6.27539215429248	3.6485664298564e-09	3.76640441299684e-08	10.6325691973864
CLIC4	-1.02094853705636	9.00815260369691	-6.38247791567936	2.11355039835958e-09	2.30663859969481e-08	10.6283802312927
FCGR3A	2.30866445623038	5.90600041981837	6.3846587721256	2.09007448007902e-09	2.28658483845619e-08	10.6255625972918
PLEKHF1	1.38417498525269	4.54376923923491	6.37059053480205	2.2461472362926e-09	2.43947099297169e-08	10.6254367060833
CD300A	1.89774913158982	3.53128015671686	6.3371804019968	2.66421810425262e-09	2.84527068656068e-08	10.6243989564543
SSBP2	-1.20953167456525	5.17170274206445	-6.37959827990975	2.14494620824295e-09	2.33947873844309e-08	10.621517792907
LRP2BP	-1.00921408540985	0.942636917025929	-6.28832707805806	3.41660660923292e-09	3.55354832425496e-08	10.6211587704694
FAM167A	3.55860184124686	-0.210412662914804	6.27673815841318	3.62372457757132e-09	3.74507235737356e-08	10.6171328070559
CFAP45	1.42634616920485	-0.162707823589148	6.27924787833321	3.57784851826112e-09	3.70192739647664e-08	10.6167204814206
FARSA	0.60412889793516	6.0692470844449	6.38444562186597	2.09235758522e-09	2.28768682076706e-08	10.5911362831446
ECI2	0.69291465106126	4.36353070321848	6.36069050956685	2.36279566868946e-09	2.55378475800306e-08	10.5898136091738
RGS9	-1.74470499558919	2.86501452719261	-6.3180753334105	2.93675733053597e-09	3.09394804311636e-08	10.5883429638924
PRIMPOL	-0.838136855588458	3.0440376755108	-6.32039475167489	2.90226137761449e-09	3.06480852544202e-08	10.5820347002383
DLGAP1	3.26121841220593	0.377614356020818	6.26832567740499	3.78175790241895e-09	3.89045903317695e-08	10.5802643609244
VSIG10	-0.881836721784662	3.758391564909	-6.34332784214561	2.58193363418295e-09	2.76728344259023e-08	10.5759668434325
ITGAE	1.0008764128078	3.9436790624096	6.34592350749155	2.54794559767833e-09	2.73248878660108e-08	10.5723609670723
MTARC2	-1.46661668570318	2.73359432196875	-6.29825743731157	3.24842492796341e-09	3.39890225002146e-08	10.5611430847933
ALG3	0.817392770278909	5.42419568593043	6.37252314442709	2.22404616765011e-09	2.41693162618994e-08	10.5602816302432
HS6ST3	-4.30680728206967	-1.89237262079229	-6.25685012564074	4.00830587747233e-09	4.10702472508322e-08	10.5529590916994
CABYR	-1.44288999333138	1.28666027790566	-6.2719453931098	3.7129457601992e-09	3.82845488361886e-08	10.5321828898534
LOC100507053	-1.44209018707132	0.843175391230943	-6.26937787375374	3.76162702181607e-09	3.87197096028611e-08	10.5221706902647
CD55	1.9331905634754	5.59243152185	6.35651102624857	2.41381168399898e-09	2.60108517462655e-08	10.515262691711
HAND2	-4.40150067095424	2.39370694700433	-6.27948037466417	3.57362764997497e-09	3.69969499952085e-08	10.5139541651146
SMOX	1.50853450930067	3.75568154366531	6.31520055405598	2.98007303202752e-09	3.13589727331488e-08	10.4999438607437
CSNK2B	0.9849843981161	3.44887260889644	6.31748915954753	2.9455389431029e-09	3.10137749787306e-08	10.4997971460733
FOSL1	2.57408380908446	2.91437353980456	6.30028341084885	3.21512642962328e-09	3.3713702929576e-08	10.4970455671982
AP2S1	1.04834290936796	6.58760315778729	6.3658829865694	2.30089036467715e-09	2.49439329679722e-08	10.4953701575552
SELENOW	-0.943903297166238	7.50361867710717	-6.36357099261664	2.32825462216694e-09	2.52101048490793e-08	10.4921143368386
SLC45A2	2.05040206645306	-3.07072508622881	6.24378001634472	4.28261113126272e-09	4.34832956934722e-08	10.4909681534702
ATP6V0E2	-1.17374363481733	4.08686142168947	-6.33468140423062	2.69840018531944e-09	2.87321934221869e-08	10.4844547256969
TSHR	2.22213790044	-2.15306615549755	6.23793935621381	4.41107821454848e-09	4.46612328995306e-08	10.4626539702772
ADAM10	0.725908794234372	6.43168645165136	6.35883060271589	2.38536590335211e-09	2.57507501583423e-08	10.459343741057
POP7	0.696860503009312	4.71677306445191	6.34015021267236	2.62414962329561e-09	2.8074956381452e-08	10.4450830164397
DPM2	0.911845789435652	5.8762888959664	6.35279167309599	2.46012144498341e-09	2.64304599340908e-08	10.4420837652342
H2AC25	2.20467102393556	1.28108519720716	6.25096593928343	4.12959209879738e-09	4.21444029160705e-08	10.4409101879812
MTHFD2L	-0.883431690020275	2.53694923329468	-6.28048991848981	3.55535654199336e-09	3.68503457540364e-08	10.4396283795538
DNAJC22	-2.7208203649399	0.460977809281969	-6.25273525918902	4.09274806768621e-09	4.18159917958299e-08	10.4385505071351
MITF	-1.29528871333765	4.27909524296368	-6.32319823547371	2.86109771538372e-09	3.03205337674619e-08	10.4243436371634
RNF103	-0.711210109838131	4.41884878260556	-6.32176236989919	2.88210833341484e-09	3.04711583292816e-08	10.4115864582236
WDR48	-0.543498979312814	5.53581534914775	-6.33865742184346	2.64421559874358e-09	2.82559177002807e-08	10.3877013804671
ZDHHC16	0.61842175965587	4.74808479041055	6.32136449349412	2.88795714925065e-09	3.05150027361305e-08	10.3692516280318
FYN	1.29032797984395	6.98619697475012	6.33918852074831	2.63705937286883e-09	2.81962502175975e-08	10.3635593809404
PPP1R26	-1.42022405292302	3.79611581308903	-6.29230792222067	3.348182545026e-09	3.48845213334464e-08	10.3530745764663
KDELR3	1.68341337170428	5.47445692231821	6.32508890244379	2.83366175046259e-09	3.00475392356858e-08	10.3515997041316
FAM241B	-2.21203236269663	0.502203276300506	-6.2299777899078	4.59231432595091e-09	4.63914299597892e-08	10.3505965723506
S100A4	2.42636527651735	6.84169420980965	6.33338943309521	2.71624096231611e-09	2.89049950713889e-08	10.349224933729
DMRT3	3.04039193460924	-0.676716568568226	6.21944872920034	4.84327601574493e-09	4.85980874305105e-08	10.348693313353
HPD	-3.2069360853922	0.0214091218645889	-6.22422892780233	4.72771149664417e-09	4.75983126593636e-08	10.3473124868701
TNFRSF9	2.74694574955696	1.0675869390316	6.23457621704279	4.48676219420285e-09	4.53762734936555e-08	10.3463947052168
H2AX	0.999168298231391	5.4387814952818	6.32884723871619	2.77988976684127e-09	2.95297413561794e-08	10.3442235957079
TP53TG5	-1.56268952906684	-0.785930664347255	-6.21954616098274	4.84089305065658e-09	4.85980874305105e-08	10.3427489956068
PCCA-DT	1.25343367046117	1.27033604944227	6.23421695403895	4.49492210345492e-09	4.54331726251692e-08	10.337785990823
ASB16	-1.45881375080195	-0.1826535941349	-6.2212430454921	4.79957533842914e-09	4.82676306188295e-08	10.3365486144836
PLEKHA3	-0.547464348312665	4.58904632501988	-6.31278168617635	3.01700557331891e-09	3.17289894047985e-08	10.3361881208553
LOC105372321	-2.09340779678338	-0.741061563033399	-6.21759738670276	4.8887754427878e-09	4.89724203713005e-08	10.3354419139246
AFF1	-0.903994231024158	6.19913612869269	-6.33131761304823	2.74509313420892e-09	2.91773947774156e-08	10.3296901727192
GPR39	3.27312164278368	-2.20820010594448	6.20922138314501	5.09993284188941e-09	5.08701077971211e-08	10.3239363044318
TECPR2	-0.87730142346019	5.40118942707195	-6.32292223900521	2.86512456463462e-09	3.03273604300256e-08	10.3227865370682
HMCN1	2.88962470513454	3.75416646322923	6.27158638462219	3.71971527783263e-09	3.83323072682856e-08	10.3144342806432
GALNT17	-4.509096196846	3.97335199685573	-6.25459410863715	4.05438777877975e-09	4.14713218832285e-08	10.3066707528508
CAVIN2	-2.10924562547339	5.03039792446499	-6.29735981296172	3.26328629729745e-09	3.41189426220645e-08	10.3017002597102
ZBTB25	-0.712638185373669	3.71110642332232	-6.28519380269967	3.47142772076519e-09	3.60012553273804e-08	10.2984236333606
LINC01711	3.62470227149769	-1.62501950627951	6.20489561059722	5.21246868225765e-09	5.18384780596572e-08	10.2957869686131
VEGFC	1.67064659824357	4.2364761586196	6.28682107284937	3.4428492275486e-09	3.57669348199154e-08	10.2900719500852
CCDC24	-1.10348680535532	2.17931402422254	-6.24382842412133	4.28156190727619e-09	4.34832956934722e-08	10.2897356727174
NMB	1.63010960767273	2.29756833976765	6.24386347100834	4.28080243424745e-09	4.34832956934722e-08	10.2700365045537
SLAMF9	3.14944386591749	-3.17627914270723	6.19676076464481	5.4307465439542e-09	5.37113713621857e-08	10.2651642740594
SLC6A12	1.74493031782425	-0.122360210372876	6.20499566105921	5.20983848977852e-09	5.18384780596572e-08	10.2645727287248
PPP1R18	0.702217690360004	7.48450659376245	6.31827070898466	2.93383608711619e-09	3.09268752957557e-08	10.2643216672714
SP6	2.30338655600913	0.318101426003182	6.20286673049808	5.26608762802625e-09	5.2284727163975e-08	10.2425041764825
SOWAHD	1.81017698477549	-0.254203368616591	6.19761195885375	5.40749258597314e-09	5.35404470232382e-08	10.2338815810936
LINC02175	-1.32438610369101	0.590514558691874	-6.2032621470437	5.25559526841719e-09	5.22384028591955e-08	10.2254160482387
BECN1	-0.740587406387814	5.08084199719131	-6.29693333313014	3.2703706496234e-09	3.41531835284783e-08	10.2105521732881
FAM87B	1.74700661464902	-0.54400208702605	6.18971591633032	5.6270162867985e-09	5.54348463559921e-08	10.1965469953209
ATP8B1	-1.34700982806464	3.9612461056608	-6.26749917161494	3.79764505812675e-09	3.90009012240955e-08	10.1945513912853
SBK1	-2.27127920066782	1.52355207207225	-6.21014182618434	5.07629722436336e-09	5.07092398496153e-08	10.1928934900929
SRSF5	-0.808554716268721	7.02068807582256	-6.30382271713994	3.15775863430014e-09	3.31703398193532e-08	10.1865195069613
EPC2	-0.696139809362131	4.84536194752748	-6.28571617379184	3.46222839134286e-09	3.59266303733616e-08	10.1800956005065
ECRG4	-4.11753376192997	-0.257992330220758	-6.18503223459405	5.76134386441725e-09	5.65444208171131e-08	10.1778020923019
PRPF19	0.463153895722271	6.93864230535862	6.30208125152604	3.18585872222025e-09	3.34459208127233e-08	10.17467601323
MANBA	0.830942599898062	5.40509113446745	6.29213188716316	3.35117961502258e-09	3.48954713571253e-08	10.1652110902024
SOS2	-0.682499370148918	5.151919614016	-6.28757745229052	3.42964439637604e-09	3.56504079254601e-08	10.1631561895006
MLLT6	-0.725615256895228	6.51430472064474	-6.29822476951941	3.24896461800055e-09	3.39890225002146e-08	10.1565114911908
NR2F2-AS1	-1.68652884938979	0.451338954133514	-6.18322242730398	5.81408864595654e-09	5.69374240910141e-08	10.1462379999437
LINC00310	-2.52474743282764	-1.28195130203496	-6.175719413711	6.03786236391443e-09	5.87438470142972e-08	10.1439595950933
PSMB2	0.584953952743692	6.97224248075171	6.29557973369645	3.29295591746141e-09	3.43490358091917e-08	10.1435784080121
TRPV3	2.51993538352522	0.0548763757360664	6.17717177871832	5.99389581309102e-09	5.83477447473046e-08	10.1396181078147
MTFR2	1.44847210119335	1.74408761737939	6.20077485814232	5.32193879673138e-09	5.27807989846186e-08	10.1370022592856
ULBP3	2.00979657632747	1.05728562712865	6.1858160434717	5.73864680899049e-09	5.63525059868611e-08	10.1362099070318
RHEBL1	1.24942278435068	1.23330548842378	6.19341264499014	5.52317176969073e-09	5.4475243675646e-08	10.1248143988553
ZFP62	-0.911845988680319	4.15307717917751	-6.25622248778176	4.02107419598434e-09	4.11540418996548e-08	10.124632732887
EVI2A	2.04570711056563	2.83442678606497	6.218589700403	4.86433590531179e-09	4.87548390822502e-08	10.1226529463888
RAB14	0.470202036512807	6.8511186817078	6.29105841210374	3.36951315018857e-09	3.50660129402387e-08	10.1186458873593
FZD9	2.37978400097606	-1.28614247324409	6.16562974915478	6.3521696241073e-09	6.15630597645649e-08	10.111468696114
SLC25A43	1.07920059881898	4.02300521447473	6.24909192459437	4.16897184696782e-09	4.24979159681524e-08	10.1103890036982
WIPF1	0.87817990623819	6.63294534120634	6.28609942917713	3.45549423847848e-09	3.58775142965591e-08	10.0963446878535
ASB13	0.869608790845929	4.00071956697241	6.24410767800306	4.2755140949265e-09	4.34832956934722e-08	10.0873799544479
ST6GALNAC5	-3.74785183875432	2.10215018307696	-6.19541836084448	5.4676197925054e-09	5.39867238432898e-08	10.0868325825752
AP1S1	0.823712125553131	5.14354187527918	6.27205624707564	3.71085792983477e-09	3.82845488361886e-08	10.083362939339
MRNIP	-1.05626031865563	3.41985595848534	-6.22791254950796	4.64051040063991e-09	4.67992080955423e-08	10.0755341211103
CDC123	0.602519848583564	5.15519785847842	6.26793732214285	3.78921474115588e-09	3.89366243688631e-08	10.0603714817865
GADD45A	-1.20936086365396	5.95867489653238	-6.27602762722321	3.63681734634653e-09	3.75643846989284e-08	10.0592061846092
TMEM233	2.16990059832799	1.33853304700388	6.17525691146471	6.05192981174373e-09	5.88487816997705e-08	10.0560700966542
SUSD5	-4.05174836533028	2.67850249846197	-6.1883803958746	5.66500206570307e-09	5.56903245834e-08	10.0525821524402
BCHE	-4.3498536155657	3.09733098513897	-6.19399534215407	5.50697599582049e-09	5.43453971277145e-08	10.0511812772176
LINC01550	-2.6363084839161	0.127617770095045	-6.1620318140648	6.46809387918069e-09	6.24888962002095e-08	10.0500918260809
RPS6KC1	-0.643737299130246	4.95846394948852	-6.26253721452879	3.89441290216566e-09	3.99717903541685e-08	10.0500719571498
OAZ1	0.749766658272572	8.77439129579165	6.26805548401975	3.78694437730922e-09	3.89356075857406e-08	10.0477003480523
IL1RL2	2.32811578709003	-0.495498545509044	6.15616797046013	6.66149368765754e-09	6.40467792565079e-08	10.0465029090035
STX5	0.549828062640444	5.94998503733274	6.26997975803977	3.75015903197704e-09	3.86238377957382e-08	10.0237326652039
PAK6	-2.15189808163973	-0.047320396546167	-6.15094639411534	6.83848434973489e-09	6.55726539439017e-08	10.0018624044625
GALNS	1.02588443533402	4.90667462348975	6.24792554142965	4.19366786085763e-09	4.27253740983171e-08	9.99728619149688
HDAC11	-0.844083308795993	4.37975121870604	-6.24262628350297	4.30769287405897e-09	4.37132093518684e-08	9.99135754397134
TACO1	0.672470120873474	4.36384842992841	6.2403169571682	4.35833134831428e-09	4.41770714565423e-08	9.9908139389882
PRCD	1.89626416103338	-0.325811738698897	6.14518625701967	7.03909078393199e-09	6.73521541337697e-08	9.98793095400175
MTX1	0.62197268128289	3.88929975331538	6.22709069044327	4.65982793097879e-09	4.69676079990897e-08	9.98621605312542
PPP4C	0.643075180146178	6.45562891185719	6.26177627513427	3.90946552289449e-09	4.01033331184331e-08	9.97428355570614
SCMH1	-0.816801807789624	5.54891569448642	-6.25672167813572	4.01091569470161e-09	4.10735176023384e-08	9.97413218720223
CLIP3	-1.22422621628319	5.8561900306563	-6.25743251547661	3.99649371544111e-09	4.09726293948397e-08	9.9739289598976
LFNG	1.69797944854383	3.66051232062431	6.20918334061431	5.10091204167218e-09	5.08701077971211e-08	9.97168107354426
PCP4L1	-3.22734348206477	-3.20449853451793	-6.13266087993529	7.49546907422693e-09	7.11494208416956e-08	9.95877977048816
PLA2G10	-2.23339455985677	-3.06810999573366	-6.13156196502326	7.53686908861338e-09	7.15045500676859e-08	9.95383860085842
SNX24	0.773864539672349	3.64787279627983	6.20944309318127	5.09422978706864e-09	5.08600413763517e-08	9.94908864620015
RPS6KA6	-3.10254542663263	0.540732963275464	-6.14391244333589	7.08422792199653e-09	6.77478884636373e-08	9.94699291511346
SLC8B1	1.02825362601417	5.34341209326379	6.24613802227855	4.2317946123323e-09	4.30893294683308e-08	9.94314313341086
C8orf58	0.841669747024982	3.29042133750526	6.19604213267076	5.45045548414201e-09	5.38468965763914e-08	9.93687268615793
GPR137B	1.32461635959591	4.23789226093068	6.21746412393024	4.89206672835511e-09	4.8978028199964e-08	9.93682732289231
RMND5B	-0.856818714467654	4.94842195322925	-6.23925493278268	4.38181520291873e-09	4.43900160471953e-08	9.93602848299795
ATP6V0B	0.876747581166962	6.85648606524579	6.25366615949158	4.07349308328611e-09	4.16429900093519e-08	9.93547000225803
PKD1	-1.46419772773592	6.51926160822216	-6.25143409644685	4.11981166765255e-09	4.20685324673565e-08	9.93190724142586
AP4B1	0.641791044505912	3.69011075311766	6.20905599092401	5.10419131731252e-09	5.08745161260315e-08	9.93061264466146
CFAP298-TCP10L	-1.61717743447408	-1.17728371419744	-6.13050444034205	7.57692180983894e-09	7.18465282772194e-08	9.9304820662796
THY1	2.06774916124082	7.08917160512175	6.24967186704933	4.15674590367264e-09	4.23973895328522e-08	9.92688814123149
CRACR2A	2.21212388534984	2.27796252972982	6.16087719218834	6.50573402145232e-09	6.28186950665921e-08	9.91961958465922
LSM7	0.750566518354458	5.57856242763153	6.24561245077296	4.24306942630966e-09	4.31796128735292e-08	9.91737020591005
PRECSIT	1.72468723986968	2.55113383868448	6.18206678605683	5.84801640005368e-09	5.72384181601324e-08	9.91400541793232
IGDCC4	3.14629330772623	3.02348231029715	6.16219473330991	6.46280003934065e-09	6.24714110541333e-08	9.90687467502661
PINK1-AS	0.825287464316807	2.12163982873994	6.15708969811141	6.63072151956192e-09	6.37851220854425e-08	9.9048393764889
TMEM163	2.08298703072125	0.937053655871238	6.13651358489871	7.35208065066378e-09	6.98622989650515e-08	9.90263717107232
FAAP100	0.686506387241171	5.65225544703066	6.2421489226778	4.31811270965681e-09	4.37941623285386e-08	9.90135820288124
SAPCD2	2.26250187766101	1.91105663876393	6.15076502429079	6.84471436364727e-09	6.55973133375517e-08	9.89804763010642
HS3ST3A1	4.04079897717064	0.388724382486822	6.1294074162936	7.6186914339744e-09	7.21662736939224e-08	9.87773395931425
SGCB	-0.920031907360227	6.5420963453939	-6.23769801418948	4.41646731617285e-09	4.4690561764275e-08	9.85726964976815
RPN2	0.598825618297861	8.39971488926706	6.22918693026378	4.61071204007731e-09	4.65358339031533e-08	9.84116324665064
LINC01684	2.11299063299897	-1.10208277475908	6.11041720133748	8.37864466174839e-09	7.88648175484569e-08	9.84007954924263
TATDN2	0.715085673572879	4.93894755175712	6.21946609296113	4.84285125230097e-09	4.85980874305105e-08	9.83576963848319
LMLN	0.895331385285906	2.6993863772084	6.16009112412502	6.53148250853608e-09	6.29655983121293e-08	9.83562190923476
PRSS36	1.53172644629932	1.82354889146066	6.13707811418101	7.3312978118472e-09	6.97288460245934e-08	9.82749420428542
TP73	-3.16006091882747	1.71473510256022	-6.13557899968708	7.38661416466991e-09	7.01532725565128e-08	9.82420465950202
ZBTB17	0.64905014997638	5.19529200424385	6.22132521943192	4.79758329494398e-09	4.82676306188295e-08	9.81787741605332
FAM168B	-0.814363551117219	7.13919685412529	-6.22914028090425	4.61179950063596e-09	4.65358339031533e-08	9.816071728913
METTL14-DT	-1.60128235826292	-2.92550563256893	-6.09958757326406	8.84485588285391e-09	8.25596620694708e-08	9.80131510426576
WNT10B	3.93198276945967	-0.0446707054388457	6.10418819048946	8.64376866783268e-09	8.11048749256451e-08	9.80063409107306
SLC22A3	-3.6992338263161	2.88547510298621	-6.14123441871413	7.18005192177421e-09	6.84816547921986e-08	9.8005546392592
CASP5	2.23388082062772	-1.98260282659856	6.0991439628367	8.8644866344734e-09	8.26998490336849e-08	9.79393613165818
CAPZA1	0.671329297442973	6.89273108040756	6.22531263865597	4.70189132590944e-09	4.73649513285855e-08	9.7937699465671
ADRA1A	-4.5026719455918	-1.1876676115664	-6.10033903363187	8.81169944106488e-09	8.23358950900127e-08	9.7928676302226
ADCY9	-0.924860565126278	5.82754420608215	-6.22007661652948	4.82793948620057e-09	4.85256630757076e-08	9.78959557958972
PLD3	0.79449253505278	8.51531912023382	6.21673004874934	4.91023578020701e-09	4.91324987583102e-08	9.78054899954283
THAP12	0.780917963128084	5.19936728675132	6.21020721604754	5.0746222107011e-09	5.07092398496153e-08	9.77057409126909
TARS1	0.780106075200922	6.62676331187707	6.21891064454899	4.85645715105619e-09	4.87030946172196e-08	9.76189550468374
AIDA	-0.681185432090879	4.80463152617151	-6.19893486047312	5.37154601919912e-09	5.32139180498671e-08	9.75934389704912
CENPO	1.05847559217132	3.33820685114185	6.15838838618889	6.5876012666845e-09	6.34383879231577e-08	9.75078388358486
TRIM58	2.65704580823917	-0.658154336296714	6.09264505257196	9.15703005724295e-09	8.49869078449396e-08	9.75015125106395
ZNF622	0.810911580781244	5.22394669844697	6.20652769807627	5.16972580668747e-09	5.14704905273254e-08	9.74436518999778
TRIM9	-2.07050335917579	2.47296290688851	-6.1387662280635	7.26949447705047e-09	6.92242726861349e-08	9.74187606829833
MYO15A	-1.73783318585246	0.189141715231179	-6.09898139627557	8.87169127405375e-09	8.27240230031502e-08	9.73812233737481
HSBP1	0.675440814470633	6.60362919426917	6.21331467885433	4.99564522023821e-09	4.99592383960354e-08	9.7340935143881
DBNDD1	-2.45307305439298	0.929691052694507	-6.10446567969563	8.63178456753892e-09	8.10348319793405e-08	9.72538558818622
FHOD1	1.09096039526655	5.00044968161933	6.19646574697737	5.43882910362599e-09	5.37616563710682e-08	9.72014869027361
EVA1C	-1.98113381660164	3.69579808616394	-6.15541708871228	6.68666576767138e-09	6.42543429153888e-08	9.71937583016309
NIPSNAP2	-0.660431756528102	5.99535979116976	-6.20881560133946	5.11038703636985e-09	5.09079721939709e-08	9.71890643454983
SLC25A40	-0.807204720410824	4.18067607596582	-6.17917414398243	5.93379483883909e-09	5.7888397853767e-08	9.71569548784408
STOX1	-2.08520879785681	0.547632488130614	-6.094665356754	9.06508666542793e-09	8.42207611387504e-08	9.71350435807105
EGLN3	-2.36169999967943	3.91264930987837	-6.16421676933451	6.39744991383764e-09	6.19064621721655e-08	9.71008701640291
SLCO5A1-AS1	-2.25344205242182	-3.78132205899833	-6.0799690437779	9.75516463469926e-09	8.98868741340146e-08	9.70674379972444
XPNPEP1	0.642178764338323	5.81734513799097	6.20312293436898	5.25928692499085e-09	5.2246135098067e-08	9.70477754088482
MYEOV	3.24616826835666	-1.82242635148874	6.08032037175408	9.73808128418684e-09	8.97755966615703e-08	9.70135647017321
MILR1	1.86764071620819	2.65295774637886	6.12554495352068	7.76756397347709e-09	7.34212913064933e-08	9.69905707609634
ORAI1	1.04515516815351	4.93450972966099	6.19008995202532	5.6164226470512e-09	5.53645269292332e-08	9.69746010479826
MAGI2	-1.19791754633061	3.66200666429067	-6.15447092031168	6.71851759691453e-09	6.4491294984087e-08	9.69645009140438
DCAF12L2	-4.07041303427886	0.52431081624276	-6.0893929452023	9.30695910943036e-09	8.61109823483982e-08	9.69623875886501
RPS6KL1	-1.654436176043	1.64051460305912	-6.10912669906729	8.43290789422764e-09	7.93192974551063e-08	9.6946540034654
SLC31A2	1.59156190299144	-2.15024830989742	6.07758410319352	9.87191286423806e-09	9.07295077235534e-08	9.69336642278823
DUSP23	1.45178549307726	4.59694761532667	6.17989644973133	5.91226048017546e-09	5.77097129395897e-08	9.68807907425669
RAB27B	2.42972601142097	1.13723814111748	6.10185659115189	8.74511241729292e-09	8.1927173852915e-08	9.68743527394929
PIK3R6	1.49245187733304	1.94018071840745	6.10905871507934	8.43577604410729e-09	7.93192974551063e-08	9.68005447759714
CD163	2.07823998016488	6.72403762412854	6.19896908429283	5.37061919465423e-09	5.32139180498671e-08	9.67958959309401
USP51	-1.17559021840462	2.46363948632058	-6.11580347735304	8.15584012563766e-09	7.68483285826636e-08	9.67710923866762
PUM2	-0.576800539309069	6.86852867620903	-6.20157620596938	5.30047506121305e-09	5.2597021761268e-08	9.67639057554804
ZDHHC6	0.510450103037255	4.7487014663938	6.18445093751365	5.77823364938458e-09	5.6648172535328e-08	9.67124938142023
HPDL	1.55923996406413	-0.45519369118009	6.07902515374093	9.80120720665511e-09	9.02184016542776e-08	9.66837706958335
SELENBP1	-2.06857228374359	5.34767129197149	-6.18019684767576	5.90332723332619e-09	5.76539001202461e-08	9.66359279933223
LINC00520	3.35307322020526	-2.72828106433587	6.06920405660915	1.02931158690572e-08	9.40879397784635e-08	9.65484361920186
AUP1	0.712923630853622	6.86264798050559	6.19678876129378	5.4299801369623e-09	5.37113713621857e-08	9.6523935824371
NUCKS1	-0.668507415158128	8.54407751847563	-6.18882387736828	5.65236040559072e-09	5.56270441452509e-08	9.64598390567962
LIMD2	1.44478687498278	4.48219709992686	6.16553813722485	6.35509584653447e-09	6.15630597645649e-08	9.64190286605327
NIPA1	-0.935952884075308	3.83183139380985	-6.15524167421505	6.69255970172137e-09	6.42765334823599e-08	9.63807392923397
SUPV3L1	0.59140366191883	4.40368738502587	6.16643060006395	6.32664554428025e-09	6.13537486503457e-08	9.63656787062743
RPS2P55	1.59972932364707	-1.23456179923331	6.06538993515239	1.04906184833529e-08	9.57288956870235e-08	9.6275329069438
UAP1	1.13517104980449	6.72157259032674	6.18961988547231	5.629739290294e-09	5.54348463559921e-08	9.61966235825048
LOC124906209	1.61234805767644	-1.99459097022742	6.06275897546854	1.06290179348466e-08	9.67947793751827e-08	9.6173955043781
PPFIA2	-2.86037304495944	1.08279578577167	-6.08162109725734	9.67508869332802e-09	8.92866780031214e-08	9.61537432704439
LGMN	1.23244060237118	7.83678073631392	6.18619407323804	5.72773148319466e-09	5.62761387535142e-08	9.61495148591279
KPNA2	1.07522674320615	6.49429902144992	6.18870531781499	5.6557372872853e-09	5.56297450895846e-08	9.61475050587593
PPIF	0.9457842292992	5.51693490954023	6.18175548872757	5.85718879375095e-09	5.72969188547453e-08	9.61102525918673
HNRNPM	0.38927245682954	7.91788343765028	6.18445381333977	5.77814997164881e-09	5.6648172535328e-08	9.60935011938633
ABCA2	-1.1332572222625	5.60497599345151	-6.18080997156018	5.88513526716999e-09	5.75389097467967e-08	9.60931048126633
PLS3-AS1	-1.66550893147114	-1.63057712060953	-6.0612795472513	1.07076276847153e-08	9.74240849871518e-08	9.60348126169094
TMED1	0.868275386099097	3.67028431360337	6.13700060724433	7.33414776657092e-09	6.97288460245934e-08	9.60250842296063
MMP24OS	0.995989952590849	4.73048536435913	6.16709902072329	6.30541934010835e-09	6.11809925256942e-08	9.59878694705573
UBE2G2	-0.612579290074245	6.33606842377691	-6.18417097990623	5.78638526097703e-09	5.66970896800979e-08	9.59318904949954
C22orf23	-1.37768085916135	1.52616616495329	-6.08772399284887	9.38483454259229e-09	8.67419939088775e-08	9.59014703690405
CARS1	0.68588796075286	5.63740613190695	6.18020473251743	5.90309293227684e-09	5.76539001202461e-08	9.58806286453943
VAC14	0.621382371037546	5.56086832635959	6.17878348546096	5.9454737724466e-09	5.79707940259598e-08	9.58733755271021
PPP1R2	-0.617666779100088	5.57057302175195	-6.17786411151376	5.97304811089392e-09	5.82080030850211e-08	9.58643821714989
TNRC6A	-0.697113757201508	5.69031028907495	-6.17753518946846	5.98294379715017e-09	5.82727676407929e-08	9.58297340103818
ATP5MF	0.96901620713288	4.45399284558362	6.15794093675278	6.60242670404345e-09	6.35470280355358e-08	9.57826833883387
PSAP	0.946434538572804	10.8934232639907	6.1589954880277	6.56753830801915e-09	6.32791667926338e-08	9.57640191656724
SPDYE18	-1.35742765936053	-2.41357931885112	-6.05196224659159	1.12159837440549e-08	1.01675330897193e-07	9.57304672366648
ORC4	-0.582583943515144	4.34608269086141	-6.15285076491872	6.77340499770701e-09	6.4983373469173e-08	9.56856529085564
ARHGEF25	-2.60514327694201	3.18225419763983	-6.10094086512687	8.78523306588912e-09	8.21742379261647e-08	9.56642447384487
RGS19	1.15828494806693	4.1291337362046	6.14379372522543	7.08844911064293e-09	6.77521220697965e-08	9.56583769518944
GATC	0.532396967315868	3.93647510498746	6.14151566649588	7.16992889467514e-09	6.84579313154526e-08	9.56422260248626
SAMD5	2.63654756409834	2.13432095741726	6.0786831243568	9.81794386748949e-09	9.03125392545381e-08	9.55243924041904
MYOC	-6.18772162041469	-0.448620372093859	-6.05088393195806	1.12763251107002e-08	1.02170684972191e-07	9.54453229582934
C1QC	2.0174712446614	8.04320032189215	6.17016770715595	6.20886536810937e-09	6.0276754150281e-08	9.54447580487629
TTBK2	-0.921253646789124	3.75879781837249	-6.12971061407942	7.60712449673529e-09	7.20947935258777e-08	9.54186974873757
EIF2B3	0.642616787902552	4.92077258195019	6.16068166565532	6.51212936647786e-09	6.28466047741197e-08	9.54039470826806
ZFP28-DT	-1.81073606239703	-2.95454623023495	-6.04342344206722	1.17026237794826e-08	1.05712718886601e-07	9.53593288490208
CHCHD1	0.76272405985023	4.54086514342256	6.14936099834322	6.89313135105519e-09	6.60260353930399e-08	9.53579861284043
NPC2	1.05348828197962	6.96453829898616	6.17222308042309	6.14500837938349e-09	5.97214879407725e-08	9.53376571259854
EIF4A3	0.561149971041807	6.37310188799525	6.17189576634792	6.15513410775915e-09	5.97874917043496e-08	9.5304620472899
NUDT7	-1.47582427260136	-0.871537670246308	-6.04778547272619	1.14514904776001e-08	1.03653041773775e-07	9.5304105733725
MANCR	2.32304777158168	-1.51605219707457	6.04536790015856	1.15900155649573e-08	1.04853970280146e-07	9.52874843459042
ELAVL3	-3.66402014140572	-2.35005994119782	-6.03884354342332	1.19721171472951e-08	1.07821211736891e-07	9.51219279085623
MIR9-3HG	-3.4382908968528	0.692578373551719	-6.05768702728402	1.09009003056668e-08	9.90192722294382e-08	9.50909529939099
EPB41	-1.49723722923458	4.19048415763277	-6.12897782817166	7.63510971948534e-09	7.22836073812522e-08	9.50876447285608
MED19	0.779392692398038	3.63756987359406	6.12152914670892	7.92537601652078e-09	7.47553484230584e-08	9.50628291807599
DNAJA1	0.652549590438303	7.34736616306147	6.16454791639385	6.38680962426865e-09	6.18368700716853e-08	9.49918531080415
PARK7	0.62888409554086	7.64556535248241	6.16277317672138	6.44403866769131e-09	6.2323655528788e-08	9.4970310887338
LINC01048	3.63859244853588	-1.78874265707421	6.03701304356536	1.20815241198592e-08	1.08697345204814e-07	9.496431571893
GGNBP2	-0.432316366664057	5.94828108240019	-6.16039774499942	6.5214269317241e-09	6.29024778444028e-08	9.48320922251013
TTC28-AS1	-0.850788205768158	3.41095699656028	-6.10882458415769	8.44566103421836e-09	7.93706226439043e-08	9.48163852436616
SMIM29	0.997544203561249	4.64266285359024	6.14100358812683	7.18837075732599e-09	6.85245486707136e-08	9.47661389018853
KLF17	-2.7806509085345	-1.44205236238499	-6.0347890829271	1.22157687204038e-08	1.09739954371523e-07	9.46639765800818
SMURF2	1.20717741321446	5.19322416980488	6.14135628502908	7.17566383227164e-09	6.84762257458556e-08	9.45304379868543
RTCA	0.575762423563374	5.04536076688972	6.14244249674627	7.13666836289524e-09	6.81766651119204e-08	9.44724779334368
IL15RA	1.84029451755589	3.79982095576224	6.09975119593116	8.83762599599473e-09	8.25351415282195e-08	9.43000855634697
LOC100505774	-1.47420482771843	-0.45414703414253	-6.02908209477675	1.25669932574447e-08	1.12444489071477e-07	9.42893861003038
THAP6	-0.571993586124777	3.36753981357172	-6.09551764012181	9.02657193904282e-09	8.39064082109782e-08	9.42288401296873
ARIH2	-0.556257894763887	5.68127672904525	-6.14525728756144	7.03658217414582e-09	6.73521541337697e-08	9.41606109633986
KY	-3.61021793656026	-1.37724809745536	-6.02211996090616	1.30089022272798e-08	1.15820568936124e-07	9.41599534228565
PKD1L2	-3.25229600304687	-1.57182356904755	-6.02130038841543	1.30619158813392e-08	1.1617718931959e-07	9.41561141587071
FAHD2B	-1.45157233173197	2.33233863604369	-6.06125403216537	1.0708988428402e-08	9.74240849871518e-08	9.40927213902873
NKX2-5	-4.36724862721011	-2.06436214520423	-6.0178837066829	1.32852157511438e-08	1.17987718491213e-07	9.40433914295963
PLAC9	2.88257772142085	3.867491786206	6.07024673038256	1.02397625549716e-08	9.37259736463478e-08	9.40341918582269
BLOC1S4	0.729375015882342	3.89499408173672	6.10319131531483	8.68695626991289e-09	8.14248891143795e-08	9.3991974917329
CFD	3.37584830385858	4.75303158055791	6.09408911645394	9.09121837381872e-09	8.44198014815865e-08	9.3885411990777
USP19	-0.612335887788369	6.07876111803402	-6.13959871015093	7.23920526889665e-09	6.89724706039244e-08	9.37829700024755
BCCIP	0.554893591080916	5.14592754623481	6.12885291947647	7.63989008080198e-09	7.22906960627231e-08	9.37786998588049
XKR8	0.7452696445162	3.88884824968152	6.10050807035761	8.80425791991607e-09	8.23092537862435e-08	9.37211995167679
SMAD4	-0.678193668038227	6.22319096532857	-6.13761632280656	7.31153768923452e-09	6.95876763830489e-08	9.36652150768419
TUBA4A	-1.81311764847406	4.53027301478059	-6.11590933477839	8.15152013045993e-09	7.68480060248565e-08	9.359295597289
RPS3AP34	-1.87718036605327	-3.71119497549839	-6.00596088013922	1.40941779117288e-08	1.24678196415989e-07	9.35904754221605
PRMT8	2.31597343725679	-3.22986177605499	6.00393792617698	1.42361502282832e-08	1.25686070774666e-07	9.34957331032084
ROR1-AS1	3.40218830601158	-0.190449972992877	6.01404207599075	1.3540763922546e-08	1.19980139252543e-07	9.34306148370721
GPX1	1.05919645101664	7.78906791946515	6.12779406540753	7.68053157425516e-09	7.26369259799416e-08	9.32938320237795
HS3ST1	1.54908195959017	2.07518344932525	6.03826374323649	1.20066655273315e-08	1.08078072073585e-07	9.32798733584516
KCNH3	-2.34661297203196	0.456024902845092	-6.01400855295288	1.35430149934274e-08	1.19980139252543e-07	9.32664883686935
PTCD1	0.728706633520728	0.908168432241393	6.02106730145509	1.30770316815536e-08	1.16253968806117e-07	9.32370238376917
ID3	1.51570085217308	5.89648468893107	6.1244168164099	7.8115827791759e-09	7.37984672357234e-08	9.32220850624123
RDH16	1.64272890171836	-1.36874000175668	6.00017503226307	1.45039749076849e-08	1.27861737497393e-07	9.31582161269438
GNB1L	0.887967551789192	3.09313508067009	6.06916636200909	1.02950497933939e-08	9.40879397784635e-08	9.31510705850495
YWHAH	-0.83018677329188	7.89665701228648	-6.12200857594384	7.90637127524833e-09	7.46153385981462e-08	9.30604283246902
ATP5F1E	0.80718936083525	7.75388661003445	6.12288738165316	7.87165125270173e-09	7.43267923181647e-08	9.30591406624696
ZBTB33	0.66810584873665	4.35694783109726	6.09253731050274	9.16195899786286e-09	8.49886636268386e-08	9.28851088075324
SIGIRR	1.33636057535601	3.94728185200155	6.07921987034305	9.79169157688577e-09	9.01771040909804e-08	9.28487347600307
SLC36A1	0.897411005427038	4.30135295459331	6.08916241339572	9.31767812795264e-09	8.61656970151206e-08	9.28462930500703
CPNE8-AS1	2.0768274633424	-1.73929304279186	5.9880121864	1.54039271114167e-08	1.35329650678497e-07	9.26560577587322
PABIR3	-0.945154956126666	2.07553549514138	-6.02511478324689	1.28169729737923e-08	1.14395790140901e-07	9.24883009685473
LRRC8A	-0.789704769560405	6.94351830332003	-6.11306731439167	8.26828514588064e-09	7.78669227682698e-08	9.24281995740395
CACTIN-AS1	-1.37842201200227	-1.38926957756641	-5.98406413531929	1.570766078287e-08	1.37795531065382e-07	9.23458907707264
GPRASP2	-1.00344984773643	3.8893151993719	-6.06660853997572	1.04271157313399e-08	9.5246363819998e-08	9.23175308942889
EOLA2	0.653106981748756	3.83008183893214	6.07097512260624	1.02026521070903e-08	9.34339912830621e-08	9.22297921464203
TMEM222	0.579547962120066	5.75372846036137	6.10585744013546	8.57192343398486e-09	8.05150126216776e-08	9.22146556727113
HPS6	0.613618380535111	4.09894644329084	6.07466422107857	1.0016716639844e-08	9.19660758162017e-08	9.22102073385983
MIPOL1	-1.81810308776042	1.95022862193556	-6.00771638730363	1.3972101749486e-08	1.23659307240885e-07	9.20511563453821
RASGRP2	-1.89599671817321	2.87439850856921	-6.0307904604804	1.24608290014913e-08	1.11550237057285e-07	9.20503870823018
SLIT2	2.85806255369026	4.37500589671906	6.04855694791205	1.14076285356705e-08	1.03308175390459e-07	9.20003255161784
KIAA2013	0.607824740932004	6.41708712168424	6.10399954648861	8.65192508195271e-09	8.11389480358232e-08	9.19681023199269
ERGIC3	0.579913066205134	7.7258863612474	6.10110132217073	8.77818993456106e-09	8.21512127957277e-08	9.19565915645803
RPUSD1	0.661529306904729	4.65038095223072	6.0852929974419	9.4994137525508e-09	8.7755789797521e-08	9.19219170646876
RPLP0P2	3.25103281410417	1.5452166168023	6.00277245882202	1.4318579623649e-08	1.26351600015576e-07	9.18956445457236
GLS	-0.884669995517054	6.29912004981085	-6.10112830506047	8.77700608728629e-09	8.21512127957277e-08	9.18836842068966
LEMD2	0.56227325903888	5.82737836175609	6.0985376505457	8.89138651765482e-09	8.28645798586635e-08	9.18314421079158
PFDN4	0.713433729446966	4.20592199878529	6.075353868933	9.9823284350241e-09	9.16973008034924e-08	9.18138836910081
SMOC2	-2.57287790069217	5.25459954739595	-6.08070621478904	9.7193534767184e-09	8.96490366209041e-08	9.17984764439796
TYROBP	1.86804203914203	6.25048474260934	6.09601048922132	9.00437343295969e-09	8.37434751174274e-08	9.17724561242569
MDFIC	0.804265651485197	5.93703642993042	6.09605244829047	9.00248602480865e-09	8.37434751174274e-08	9.17466559201936
FAM218A	-2.60906343197802	-0.513451820229092	-5.97705233930704	1.62616449858811e-08	1.42376736446208e-07	9.1727688921667
TSPYL2	-1.13154806447261	5.99819189273057	-6.09629223036021	8.99170756806366e-09	8.37125173431721e-08	9.16974461906936
DPP9	0.640736544534102	6.33416117344957	6.09803975662417	8.91353619184279e-09	8.30278532238613e-08	9.16764581638953
ZNF628	0.714940669784835	2.89680521428516	6.02633897975423	1.27393204516045e-08	1.13759340148267e-07	9.16424222053537
RND3	1.31887295749972	5.92499540020773	6.09123254280915	9.22185616795936e-09	8.54117267291732e-08	9.15892149648146
DPCD	1.03366679268366	3.61605503362594	6.04399143446748	1.16696194208891e-08	1.05467714635062e-07	9.15816930154539
TRIM27	0.528331620803563	5.89431616517446	6.09232828018548	9.17152906296986e-09	8.50334475843395e-08	9.15252810982626
KIF5B	-0.818683539637571	7.55289397737918	-6.09166385993303	9.20201353921537e-09	8.52719921300625e-08	9.14589066508647
ZNF548	-0.697189778979923	3.62815060240098	-6.04131692530549	1.18258291176936e-08	1.06610830522556e-07	9.14239616088686
DDI2	0.646266588666356	4.72267885097715	6.07248689946578	1.01260503310732e-08	9.28273049521846e-08	9.13882037928684
SLCO2B1	1.69414626593285	6.02731900892526	6.0850356054978	9.51162542307236e-09	8.78233550263185e-08	9.13486215706505
TARDBP	0.349922899435897	6.30777934739471	6.09074422381979	9.24437186104264e-09	8.55760618690529e-08	9.13236395528865
PPIH	0.745858190278637	4.04867543938387	6.05420172655903	1.10916756373625e-08	1.00599309991678e-07	9.11716950562117
RNASE2	2.48923132463815	-0.546319817042125	5.96060735924517	1.76372017959026e-08	1.53520711360354e-07	9.10773817107189
KIFAP3	0.798013827225238	5.6041836418085	6.07861037145839	9.8215075314455e-09	9.03125392545381e-08	9.1023783805146
MAP4	-0.625570783714531	9.06917733975479	-6.07192972141036	1.01542166332582e-08	9.30379450439211e-08	9.09277091264717
PVALB	2.32755598295335	-2.65721656249446	5.94825792966384	1.87446021639266e-08	1.62293317914712e-07	9.08917085254643
[truncated: 8,370 more rows]
